# Supplementary material for: Role of low‐impact‐factor journals in conservation implementation
Source: Conserv Biol. 2024 Oct 17;39(2):e14391. doi: 10.1111/cobi.14391 (PMC11959337; doi:10.1111/cobi.14391)
Supplement: Supplementary file 1 — Supplementary Material. [file COBI-39-e14391-s001.R]

#### ESA Literature Review Data Analysis and Visualization, Full Dataset
## Jonathan Choi
## 2023 July 13
#  Cleaned up code for submission to journals

# Set working directories and load libraries
setwd("G:/My Drive/Side Projects/ESA_LitReviewProject/Working Directory/")
library(tidyverse)
library(tidyr)

# Read in the full cleaned dataset
wk <- as_tibble(read.csv("2024.06.13_Cleaned_Full.csv"))
wk <- wk %>% filter(wk$YearOfPublication != "no data")

gg.infotype <- ggplot(wk, aes(x = as.numeric(YearOfPublication), fill = InformationType))
gg.infotype +
  stat_count() +
  scale_fill_discrete(
    name = "Information Source",
    breaks = c("AJ", "B", "PC", "R", "O"),
    labels = c("Academic Journal", "Book",
               "Personal Communication", "Report", "Other")
  ) +
  xlab("Year of Publication, Since 1980") +
  ylab("Number of Citations") +
  scale_x_continuous(
    breaks = seq(1820, 2016, by = 10),
    limits = c(1980, 2016)) 
ggsave("InfoType_Since1980.jpeg", width = 10, height = 5, units = c("in"))


####### Analysis on Academic Journal Dataset ##########
# Filter just the academic journals


acad.jour <- wk %>% filter(InformationType == "AJ") %>%
  filter(JIFCodeReason != "Journal") %>%
  group_by(JournalName) %>%
  # Append the average per journal of the annually changing 
  # JIF to the end of each table. 
  mutate(JIFAvg = mean(JIF)) %>%
  
  # Create bins manually, using the average JIF in the dataset
  # Elected not to use the 2020 data, because it feels more
  # helpful to track the JIF at the time of publication. Author would have
  # selected JIF closest to the time of publication, not the predicted JIF  
  # a decade in the future.
  mutate(bin = case_when(
    JIFCodeReason == "Not Rated" ~ "No JIF",
    JIFCodeReason == "Single Issue" ~ "No JIF",
    JIFAvg < 1 ~ "JIF < 1",
    JIFAvg >= 1 & JIFAvg < 2 ~ "JIF 1-2",
    JIFAvg >= 2 & JIFAvg < 3 ~ "JIF 2-3",
    JIFAvg >= 3 & JIFAvg < 4 ~ "JIF 3-4",
    JIFAvg >= 4 & JIFAvg < 5 ~ "JIF 4-5",
    JIFAvg >= 5 & JIFAvg < 6 ~ "JIF 5-6",
    JIFAvg >= 6 & JIFAvg < 7 ~ "JIF 6-7",
    JIFAvg >= 7 & JIFAvg < 8 ~ "JIF 7-8",
    JIFAvg >= 8 & JIFAvg < 9 ~ "JIF 8-9",
    JIFAvg >= 9 & JIFAvg < 10 ~ "JIF 9-10",
    JIFAvg >= 10 ~ "JIF > 10"))

# length(unique(acad.jour$JournalName)) # 787 unique journals


# this ordering is used in later graphing applications
order.if <- c("No JIF", 
              "JIF < 1",
              "JIF 1-2",
              "JIF 2-3",
              "JIF 3-4",
              "JIF 4-5",
              "JIF 5-6",
              "JIF 6-7",
              "JIF 7-8",
              "JIF 8-9",
              "JIF 9-10",
              "JIF > 10")

###### Fig. 1a
# Filter academic dataset, summarize and group by bin for plotting
acad.jour.binned <- acad.jour %>%
  group_by(bin) %>%
  summarise(num.citations = n(),
            num.journals = n_distinct(JournalName)) %>%
  filter(bin != "NA")
acad.jour.binned$test.label <- paste("n = ", acad.jour.binned$num.journals, sep = "")

## This graph is made with the raw count
label.color <- "black"
gg.binned <- ggplot(data = acad.jour.binned)
gg.binned +
  geom_col(aes(x = bin, y = num.citations)) + 
  scale_x_discrete(limits = order.if) +
  theme_minimal() +
  geom_point(aes(x = 4, y = 160), color = "white") + 
  geom_label(aes(x = 4, y = 160, label = "Cons. Bio"), 
            size = 3, color = label.color, vjust = 0, nudge_y = 20) +
  geom_point(aes(x = 12, y = 105), color = "white") +
  geom_label(aes(x = 12, y = 105, label = "Science"), 
            size = 3, color = label.color, vjust = 0, nudge_y = 20) +
  # geom_point(aes(x = 12, y = 48), color = "white") +
  # geom_text(aes(x = 12, y = 48, label = "Nature"), 
  #           size = 3, color = "white", vjust = 0, nudge_y = 20) + 
  # geom_point(aes(x = 4, y = 92), color = "white") +
  # geom_text(aes(x = 4, y = 92, label = "Coral Reefs"), 
  #           size = 3, color = "white", vjust = 0, nudge_y = 20) + 
  geom_point(aes(x = 5, y = 106), color = "white") +
  geom_label(aes(x = 5, y = 106, label = "Ecology"), 
            size = 3, color = label.color, vjust = 0, nudge_y = 20) +  
  geom_point(aes(x = 2, y = 69), color = "white") +
  geom_label(aes(x = 2, y = 69, label = "Pacific Sci."), 
            size = 3, color = label.color, vjust = 0, nudge_y = 20) + 
  geom_point(aes(x = 1, y = 47), color = "white") +
  geom_label(aes(x = 1, y = 47, label = "Herp. Rev."), 
            size = 3, color = label.color, vjust = 0, nudge_y = 20) + 
  geom_point(aes(x = 3, y = 55), color = "white") +
  geom_label(aes(x = 3, y = 55, label = "J. Wildlife Mgmt."), 
            size = 3, color = label.color, vjust = 0, nudge_y = 20) +
  geom_point(aes(x = 8, y = 51), color = "white") +
  geom_label(aes(x = 8, y = 51, label = "Glob. Change Bio."), 
            size = 3, color = label.color, vjust = 0, nudge_y = 50) + 
  geom_point(aes(x = 6, y = 39), color = "white") +
  geom_label(aes(x = 6, y = 39, label = "Proc. B"), 
            size = 3, color = label.color, vjust = 0, nudge_y = 20) +  
  geom_point(aes(x = 7, y = 33), color = "white") +
  geom_label(aes(x = 7, y = 33, label = "Annu. Rev."), 
            size = 3, color = label.color, vjust = 0, nudge_y = 20) + 
  geom_point(aes(x = 10, y = 21), color = "white") +
  geom_label(aes(x = 10, y = 21, label = "Ecol. Letters"), 
            size = 3, color = label.color, vjust = 0, nudge_y = 20) + 
  geom_point(aes(x = 11, y = 110), color = "white") +
  geom_label(aes(x = 11, y = 110, label = "PNAS"), 
            size = 3, color = label.color, vjust = 0, nudge_y = 20) +  
  geom_point(aes(x = 9, y = 1), color = "white") +
  geom_label(aes(x = 9, y = 1, label = "Systematic Bio."), 
             size = 3, color = label.color, vjust = 0, nudge_y = 20) +
  ylab("Citations in Dataset") +
  xlab("Average Journal Impact Factor at Time of Publication")
ggsave("G:/My Drive/Side Projects/ESA_LitReviewProject/Working Directory/numbercitations1.svg")


# Fig. 1b, number of journals per bin
gg.binned +
  geom_col(aes(x = bin, y = num.journals)) +
  scale_x_discrete(limits = order.if) +
  ylab("Number of Journals Per Bin") +
  xlab("Average Journal Impact Factor at Time of Publication") +
  # geom_text(aes(x = bin, y = num.journals, label = test.label), vjust = -.5, color = "black") +
  theme_minimal()
ggsave("NumJournals.svg")


# Number of distinct journals per bin, similar to num.journals
count.by.bin <-
  acad.jour %>%
  group_by(bin) %>%
  summarise(count = n_distinct(JournalName))


##### Table 1 ######## 
# Dataset has frequency of journal's appearance in dataset and then
# rearranged in decreasing order. 
acad.jour.count <- acad.jour %>% count(JournalName) %>%
  arrange(desc(n))

##### Tables 2 & 3 ######## 
# Take academic journal dataset, include statistics of frequency of
# appearance in dataset, average JIF, and average JIF based on 2020 data.
# Get table 2 by sorting by JIFmean and removing singletons.
aj.summarized <- acad.jour %>% 
  drop_na(JIF) %>%
  group_by(JournalName) %>%
  summarize(count = n(), 
            JIFmean = mean(JIF),
            JIF2020 = mean(as.numeric(JIF2020)),
            AvgCitables = mean(CitableItemsTwoYears)) %>%
  mutate(ESA.IF = count / AvgCitables)

# Create dataset of just journals whose impact factor was between 0 and 1
# We will take their average impact factor and impute it for journals
# missing impact factors
aj.JIF01 <- acad.jour %>% 
  filter(JIF > 0 & JIF < 1)

# If the mean impact factor does not exist (was coded as less than 0), then
# replace it with the mean impact factor for journals less than 1
aj.summarized$AdjustedJIF <- ifelse(aj.summarized$JIFmean < 0, mean(aj.JIF01$JIF), 
                                    aj.summarized$JIFmean)
# compute a ratio between the number of times cited and our adjusted JIF
aj.summarized$Ratio <- aj.summarized$count / aj.summarized$AdjustedJIF

## Summarize the data for 2020 JIFs. Ultimately not used in analysis.
# aj.summarized$AdjustedJIF2020 <- ifelse(aj.summarized$JIF2020 < 0, mean(aj.JIF01$JIF2020), 
#                                     aj.summarized$JIF2020)
# aj.summarized$Ratio2020 <-  aj.summarized$count / aj.summarized$AdjustedJIF2020

write.csv(aj.summarized, "SummaryStatisticsByJournal.csv")
