# Supplementary material for: Role of low‐impact‐factor journals in conservation implementation
Source: Conserv Biol. 2024 Oct 17;39(2):e14391. doi: 10.1111/cobi.14391 (PMC11959337; doi:10.1111/cobi.14391)
Supplement: Supplementary file 2 — Supplementary Material. [file COBI-39-e14391-s002.csv]

ListingUniqueID	NumSpecies	FirstTaxa	LeadAgency	Region	CommonName	ScientificName	CurrentStatus	InitialListingDate	FirstAuthorLastName	YearOfPublication	InformationType	JournalName	JIF	JIFYear	JIF2020	JIFCodeReason	CitableItems	CitableItemsTwoYears	CitablesFlag	PublisherName	SourceType	ModeOfPersComm
53	1	Birds	FWS	Southeast (Region 4)	Warbler, elfin-woods (Wherever found)	Setophaga angelae	Threatened	20160722	Dominguez-Cristobal	2008	AJ	Acta Cientifica	-1	-1	-1	Out of Print
15	2	Flowering Plants	FWS	Southwest (Region 2)	Cactus, Acuna	Pediocactus peeblesianus fickeiseniae	Endangered	20131031	Tepedino	1996	AJ	Acta Horticulturae	-1	-1	-1	Not Rated
34	5	Fishes	NMFS	NMFS	sturgeon, Sakhalin	Acipenser mikadoi	Endangered	20141092	Yang	2005	AJ	Acta Hydrobiologica Sinica	-1	-1	-1	Not Rated
29	5	Fishes	NMFS	NMFS	Sawfish, largetooth	Pristis pristis	Resolved Taxon	20140723	Menni	1998	AJ	Acta Zoologica lilloana	-1	-1	-1	Not Rated
18	3	Flowering Plants	FWS	Southeast (Region 4)	Thoroughwort, Cape Sable	Chromolaena frustrata	Endangered	20131125	Small	1930	AJ	Addisonia	-1	-1	-1	Out of Print
34	5	Fishes	NMFS	NMFS	sturgeon, Sakhalin	Acipenser mikadoi	Endangered	20141030	Robles	2010	AJ	Advances in Bioscience and Biotechnology	-1	-1	-1	Not Rated
7	1	Flowering Plants	FWS	Southwest (Region 2)	mallow, Gierisch	Sphaeralcea gierischii	Endangered	20130912	Mack	1981	AJ	Agro-Ecosystems	-1	-1	-1	Out of Print
44	1	Birds	FWS	Mountain-Prairie (Region 6)	sage-grouse, Gunnison (entire)	Centrocercus minimus	Threatened	20141222	Mack	1981	AJ	Agro-Ecosystems	-1	-1	-1	Out of Print
54	1	Flowering Plants	FWS	Pacific (Region 1)	Peppergrass, Slickspot ()	Lepidium papilliferum	Threatened	20160916	Mack	1981	AJ	Agro-Ecosystems	-1	-1	-1	Out of Print
41	1	Birds	FWS	California/Nevada (Region 8)	Cuckoo, yellow-billed (Western U.S. DPS)	Coccyzus americanus	Threatened	20141103	Mineau	2013	AJ	American Bird Conservancy	-1	-1	-1	Not Rated
43	2	Insects	FWS	Great Lakes (Region 3)	Skipper, Dakota	Hesperia dacotae	Threatened	20141124	Parker	1870	AJ	American Entomologist and Botanist	-1	-1	-1	Out of Print
6	1	Fishes	FWS	Northeast (Region 5)	Darter, diamond	Crystallaria cincotta	Endangered	20130826	Waters	1995	AJ	American Fisheries Society Monograph	-1	-1	-1	Single Issue
11	2	Clams	FWS	Southeast (Region 4)	Mucket, Neosho ()	Lampsilis rafinesqueana	Endangered	20131017	Waters	1995	AJ	American Fisheries Society Monograph	-1	-1	-1	Single Issue
27	2	Reptiles	FWS	Southwest (Region 2)	gartersnake, northern Mexican	Thamnophis eques megalops	Threatened	20140708	Waters	1995	AJ	American Fisheries Society Monograph	-1	-1	-1	Single Issue
32	1	Fishes	FWS	Southwest (Region 2)	Sucker, Zuni bluehead	Catostomus discobolus yarrowi	Endangered	20140825	Chamberlin	1991	AJ	American Fisheries Society Special Publication	-1	-1	-1	Single Issue
32	1	Fishes	FWS	Southwest (Region 2)	Sucker, Zuni bluehead	Catostomus discobolus yarrowi	Endangered	20140825	Furniss	1991	AJ	American Fisheries Society Special Publication	-1	-1	-1	Single Issue
32	1	Fishes	FWS	Southwest (Region 2)	Sucker, Zuni bluehead	Catostomus discobolus yarrowi	Endangered	20140825	Platts	1991	AJ	American Fisheries Society Special Publication	-1	-1	-1	Single Issue
32	1	Fishes	FWS	Southwest (Region 2)	Sucker, Zuni bluehead	Catostomus discobolus yarrowi	Endangered	20140825	Swanston	1991	AJ	American Fisheries Society Special Publication	-1	-1	-1	Single Issue
5	6	Snails	FWS	Southwest (Region 2)	Tryonia, Diamond	Pseudotryonia adamantina	Endangered	20130709	Turgeon	1998	AJ	American Fisheries Society Special Publication	-1	-1	-1	Single Issue
61	1	Clams	FWS	Southeast (Region 4)	Moccasinshell, Suwannee (Wherever found)	Medionidus walkeri	Threatened	20161107	Turgeon	1998	AJ	American Fisheries Society Special Publication	-1	-1	-1	Single Issue
32	1	Fishes	FWS	Southwest (Region 2)	Sucker, Zuni bluehead	Catostomus discobolus yarrowi	Endangered	20140825	Fuller	1999	AJ	American Fisheries Society Special Publication	-1	-1	-1	Single Issue
27	2	Reptiles	FWS	Southwest (Region 2)	gartersnake, northern Mexican	Thamnophis eques megalops	Threatened	20140708	Rinne	2004	AJ	American Fisheries Society Special Publication	-1	-1	-1	Single Issue
58	53	Birds	FWS	Pacific (Region 1)	Storm-petrel, band-rumped (USA (HI))	Oceanodroma castro	Endangered	20161031	McLaughlin	2005	AJ	American Fisheries Society Special Publication	-1	-1	-1	Single Issue
28	1	Mammals	FWS	Southwest (Region 2)	Mouse, New Mexico meadow jumping ()	Zapus hudsonius luteus	Endangered	20140710	Pollock	2003	AJ	American Fisheries Symposium	-1	-1	-1	Single Issue
20	1	Fishes	FWS	Southeast (Region 4)	Sunfish, spring pygmy ()	Elassoma alabamae	Threatened	20140117	Pielke	2008	AJ	American Society of Civil Engineers	-1	-1	-1	Unclear which journal
45	1	Birds	FWS	Northeast (Region 5)	Knot, red ()	Calidris canutus rufa	Threatened	20150112	Rebelo-Mochel	2007	AJ	Anais de Academia Brasileira de Ciencias	-1	-1	-1	Not Rated
29	5	Fishes	NMFS	NMFS	Sawfish, largetooth	Pristis pristis	Resolved Taxon	20140723	Harsan	2008	AJ	Aquaculture, Aquarium, Conservation, & Legislation	-1	-1	-1	Not Rated
42	20	Corals	NMFS	NMFS	No common name ()	Acropora globiceps	Threatened	20141571	Rhyne	2012	AJ	Aquaculture, Aquarium, Conservation, & Legislation	-1	-1	-1	Not Rated
29	5	Fishes	NMFS	NMFS	Sawfish, largetooth	Pristis pristis	Resolved Taxon	20140723	Peter	1997	AJ	Aquarium Sciences and Conservation	-1	-1	-1	Out of Print
42	20	Corals	NMFS	NMFS	No common name ()	Acropora globiceps	Threatened	20141195	Bruckner	2001	AJ	Aquarium Sciences and Conservation	-1	-1	-1	Out of Print
14	2	Clams	FWS	Southeast (Region 4)	Pearlymussel, slabside ()	Pleuronaia dolabelloides	Endangered	20131028	Young	1984	AJ	Archives of Hydrobiology	-1	-1	-1	Not Rated
27	2	Reptiles	FWS	Southwest (Region 2)	gartersnake, northern Mexican	Thamnophis eques megalops	Threatened	20140708	Marder	2009	AJ	Arizona Law Review	-1	-1	-1	Not Rated
30	3	Flowering Plants	FWS	Southeast (Region 4)	Gladecress, Fleshy-fruit ()	Leavenworthia crassa	Endangered	20140801	Baskin	1986	AJ	Association of Southeastern Biologists Bulletin	-1	-1	-1	Not Rated
60	1	Insects	FWS	Southeast (Region 4)	Tiger beetle, Miami (Wherever found)	Cicindelidia floridana	Endangered	20161104	Nagano	1982	AJ	Atala	-1	-1	-1	Not Rated
33	4	Fishes	NMFS	NMFS	Shark, Scalloped Hammerhead (Eastern Pacific DPS)	Sphyrna lewini	Endangered	20140902	Kotas	2008	AJ	Atlantica Rio Grande	-1	-1	-1	Not Rated
58	53	Birds	FWS	Pacific (Region 1)	Storm-petrel, band-rumped (USA (HI))	Oceanodroma castro	Endangered	20161031	Lamoureux	1963	AJ	Atoll Research Bulletin	-1	-1	-1	Single Issue
51	6	Reptiles	FWS/NMFS	NMFS	Sea turtle, green (Central North Pacific DPS)	Chelonia mydas	Threatened	20160506	Amerson	1971	AJ	Atoll Research Bulletin	-1	-1	-1	Single Issue
58	53	Birds	FWS	Pacific (Region 1)	Storm-petrel, band-rumped (USA (HI))	Oceanodroma castro	Endangered	20161031	Clapp	1977	AJ	Atoll Research Bulletin	-1	-1	-1	Single Issue
42	20	Corals	NMFS	NMFS	No common name ()	Acropora globiceps	Threatened	20141730	Williams	1990	AJ	Atoll Research Bulletin	-1	-1	-1	Single Issue
42	20	Corals	NMFS	NMFS	No common name ()	Acropora globiceps	Threatened	20141132	Antonius	2000	AJ	Atoll Research Bulletin	-1	-1	-1	Single Issue
42	20	Corals	NMFS	NMFS	No common name ()	Acropora globiceps	Threatened	20141326	Ginsburg	2003	AJ	Atoll Research Bulletin	-1	-1	-1	Single Issue
42	20	Corals	NMFS	NMFS	No common name ()	Acropora globiceps	Threatened	20141423	Kramer	2003	AJ	Atoll Research Bulletin	-1	-1	-1	Single Issue
42	20	Corals	NMFS	NMFS	No common name ()	Acropora globiceps	Threatened	20141641	Steiner	2003	AJ	Atoll Research Bulletin	-1	-1	-1	Single Issue
42	20	Corals	NMFS	NMFS	No common name ()	Acropora globiceps	Threatened	20141608	Sanchez	2005	AJ	Atoll Research Bulletin	-1	-1	-1	Single Issue
42	20	Corals	NMFS	NMFS	No common name ()	Acropora globiceps	Threatened	20141118	Aeby	2006	AJ	Atoll Research Bulletin	-1	-1	-1	Single Issue
42	20	Corals	NMFS	NMFS	No common name ()	Acropora globiceps	Threatened	20141414	Kenyon	2006	AJ	Atoll Research Bulletin	-1	-1	-1	Single Issue
51	6	Reptiles	FWS/NMFS	NMFS	Sea turtle, green (Central North Pacific DPS)	Chelonia mydas	Threatened	20160506	Balazs	2006	AJ	Atoll Research Bulletin	-1	-1	-1	Single Issue
51	6	Reptiles	FWS/NMFS	NMFS	Sea turtle, green (Central North Pacific DPS)	Chelonia mydas	Threatened	20160506	Antonelis	2006	AJ	Atoll Research Bulletin	-1	-1	-1	Single Issue
42	20	Corals	NMFS	NMFS	No common name ()	Acropora globiceps	Threatened	20141327	Gischler	2007	AJ	Atoll Research Bulletin	-1	-1	-1	Single Issue
42	20	Corals	NMFS	NMFS	No common name ()	Acropora globiceps	Threatened	20141160	Bigot	2009	AJ	Atoll Research Bulletin	-1	-1	-1	Single Issue
42	20	Corals	NMFS	NMFS	No common name ()	Acropora globiceps	Threatened	20141413	Kenyon	2010	AJ	Atoll Research Bulletin	-1	-1	-1	Single Issue
42	20	Corals	NMFS	NMFS	No common name ()	Acropora globiceps	Threatened	20141642	Stokes	2010	AJ	Atoll Research Bulletin	-1	-1	-1	Single Issue
42	20	Corals	NMFS	NMFS	No common name ()	Acropora globiceps	Threatened	20141424	Rapid Reef Assessment AGRRA Program		AJ	Atoll Research Bulletin	-1	-1	-1	Single Issue
33	4	Fishes	NMFS	NMFS	Shark, Scalloped Hammerhead (Eastern Pacific DPS)	Sphyrna lewini	Endangered	20140902	Stevens	1989	AJ	Australian Journal of Marine and Freshwater Research	-1	-1	-1	Out of Print
33	4	Fishes	NMFS	NMFS	Shark, Scalloped Hammerhead (Eastern Pacific DPS)	Sphyrna lewini	Endangered	20140902	Reid	1992	AJ	Australian Journal of Marine and Freshwater Research	-1	-1	-1	Out of Print
29	5	Fishes	NMFS	NMFS	Sawfish, largetooth	Pristis pristis	Resolved Taxon	20140723	Blaber	1994	AJ	Australian Journal of Marine and Freshwater Research	-1	-1	-1	Out of Print
14	2	Clams	FWS	Southeast (Region 4)	Pearlymussel, slabside ()	Pleuronaia dolabelloides	Endangered	20131028	Winston	1997	AJ	Banisteria	-1	-1	-1	Not Rated
14	2	Clams	FWS	Southeast (Region 4)	Pearlymussel, slabside ()	Pleuronaia dolabelloides	Endangered	20131028	Henley	1999	AJ	Banisteria	-1	-1	-1	Not Rated
11	2	Clams	FWS	Southeast (Region 4)	Mucket, Neosho ()	Lampsilis rafinesqueana	Endangered	20131017	Jones	2001	AJ	Banisteria	-1	-1	-1	Not Rated
14	2	Clams	FWS	Southeast (Region 4)	Pearlymussel, slabside ()	Pleuronaia dolabelloides	Endangered	20131028	Jones	2001	AJ	Banisteria	-1	-1	-1	Not Rated
46	1	Mammals	FWS	Great Lakes (Region 3)	Bat, Northern long-eared ()	Myotis septentrionalis	Threatened	20150504	Cope	1972	AJ	Bat Research News	-1	-1	-1	Not Rated
46	1	Mammals	FWS	Great Lakes (Region 3)	Bat, Northern long-eared ()	Myotis septentrionalis	Threatened	20150504	Caviness	2003	AJ	Bat Research News	-1	-1	-1	Not Rated
4	38	Snails	FWS	Pacific (Region 1)	Tree snail, Newcomb's	Newcombia cumingi	Endangered	20140718	Viane	1991	AJ	Biologisch Jaarboek	-1	-1	-1	Out of Print
47	23	Mammals	FWS	Pacific (Region 1)	Bat, Pacific sheath-tailed	Emballonura semicaudata rotensis	Endangered	20160612	Swezey	1942	AJ	Bishop Museum Bulletin	-1	-1	-1	Not Rated
58	53	Birds	FWS	Pacific (Region 1)	Storm-petrel, band-rumped (USA (HI))	Oceanodroma castro	Endangered	20161031	Richardson	1957	AJ	Bishop Museum Bulletin	-1	-1	-1	Not Rated
58	53	Birds	FWS	Pacific (Region 1)	Storm-petrel, band-rumped (USA (HI))	Oceanodroma castro	Endangered	20161031	Jordan	2007	AJ	Bishop Museum Bulletin	-1	-1	-1	Not Rated
58	53	Birds	FWS	Pacific (Region 1)	Storm-petrel, band-rumped (USA (HI))	Oceanodroma castro	Endangered	20161031	Forbes	1912	AJ	Bishop Museum Occasional Papers	-1	-1	-1	Not Rated
47	23	Mammals	FWS	Pacific (Region 1)	Bat, Pacific sheath-tailed	Emballonura semicaudata rotensis	Endangered	20151227	Easley	1970	AJ	Bishop Museum Occasional Papers	-1	-1	-1	Not Rated
47	23	Mammals	FWS	Pacific (Region 1)	Bat, Pacific sheath-tailed	Emballonura semicaudata rotensis	Endangered	20160308	Kondo	1970	AJ	Bishop Museum Occasional Papers	-1	-1	-1	Not Rated
4	38	Snails	FWS	Pacific (Region 1)	Tree snail, Newcomb's	Newcombia cumingi	Endangered	20140725	Wagner	1989	AJ	Bishop Museum Occasional Papers	-1	-1	-1	Not Rated
4	38	Snails	FWS	Pacific (Region 1)	Tree snail, Newcomb's	Newcombia cumingi	Endangered	20140423	Solem	1990	AJ	Bishop Museum Occasional Papers	-1	-1	-1	Not Rated
58	53	Birds	FWS	Pacific (Region 1)	Storm-petrel, band-rumped (USA (HI))	Oceanodroma castro	Endangered	20161031	Athens	1991	AJ	Bishop Museum Occasional Papers	-1	-1	-1	Not Rated
58	53	Birds	FWS	Pacific (Region 1)	Storm-petrel, band-rumped (USA (HI))	Oceanodroma castro	Endangered	20161031	Polhemus	1995	AJ	Bishop Museum Occasional Papers	-1	-1	-1	Not Rated
58	53	Birds	FWS	Pacific (Region 1)	Storm-petrel, band-rumped (USA (HI))	Oceanodroma castro	Endangered	20161031	Polhemus	1996	AJ	Bishop Museum Occasional Papers	-1	-1	-1	Not Rated
4	38	Snails	FWS	Pacific (Region 1)	Tree snail, Newcomb's	Newcombia cumingi	Endangered	20140508	Strong	1997	AJ	Bishop Museum Occasional Papers	-1	-1	-1	Not Rated
58	53	Birds	FWS	Pacific (Region 1)	Storm-petrel, band-rumped (USA (HI))	Oceanodroma castro	Endangered	20161031	Strong	1997	AJ	Bishop Museum Occasional Papers	-1	-1	-1	Not Rated
58	53	Birds	FWS	Pacific (Region 1)	Storm-petrel, band-rumped (USA (HI))	Oceanodroma castro	Endangered	20161031	Wagner	1997	AJ	Bishop Museum Occasional Papers	-1	-1	-1	Not Rated
58	53	Birds	FWS	Pacific (Region 1)	Storm-petrel, band-rumped (USA (HI))	Oceanodroma castro	Endangered	20161031	Englund	1998	AJ	Bishop Museum Occasional Papers	-1	-1	-1	Not Rated
58	53	Birds	FWS	Pacific (Region 1)	Storm-petrel, band-rumped (USA (HI))	Oceanodroma castro	Endangered	20161031	Polhemus	1999	AJ	Bishop Museum Occasional Papers	-1	-1	-1	Not Rated
47	23	Mammals	FWS	Pacific (Region 1)	Bat, Pacific sheath-tailed	Emballonura semicaudata rotensis	Endangered	20160425	Polhemus	2000	AJ	Bishop Museum Occasional Papers	-1	-1	-1	Not Rated
58	53	Birds	FWS	Pacific (Region 1)	Storm-petrel, band-rumped (USA (HI))	Oceanodroma castro	Endangered	20161031	Oppenheimer	2002	AJ	Bishop Museum Occasional Papers	-1	-1	-1	Not Rated
58	53	Birds	FWS	Pacific (Region 1)	Storm-petrel, band-rumped (USA (HI))	Oceanodroma castro	Endangered	20161031	Flint	2003	AJ	Bishop Museum Occasional Papers	-1	-1	-1	Not Rated
58	53	Birds	FWS	Pacific (Region 1)	Storm-petrel, band-rumped (USA (HI))	Oceanodroma castro	Endangered	20161031	Oppenheimer	2003	AJ	Bishop Museum Occasional Papers	-1	-1	-1	Not Rated
43	2	Insects	FWS	Great Lakes (Region 3)	Skipper, Dakota	Hesperia dacotae	Threatened	20141124	Hooper	2003	AJ	Blue Jay	-1	-1	-1	Not Rated
29	5	Fishes	NMFS	NMFS	Sawfish, largetooth	Pristis pristis	Resolved Taxon	20140723	Lessa	1986	AJ	Boletim Laboratorio Hidrobiologia Sao Luis	-1	-1	-1	Not Rated
34	5	Fishes	NMFS	NMFS	sturgeon, Sakhalin	Acipenser mikadoi	Endangered	20140907	Almaca	2000	AJ	Boletin Instituto Espanol de Oceanografia	-1	-1	-1	Not Rated
34	5	Fishes	NMFS	NMFS	sturgeon, Sakhalin	Acipenser mikadoi	Endangered	20140908	Almodovar	2000	AJ	Boletin Instituto Espanol de Oceanografia	-1	-1	-1	Not Rated
34	5	Fishes	NMFS	NMFS	sturgeon, Sakhalin	Acipenser mikadoi	Endangered	20140917	Birstein	2000	AJ	Boletin Instituto Espanol de Oceanografia	-1	-1	-1	Not Rated
34	5	Fishes	NMFS	NMFS	sturgeon, Sakhalin	Acipenser mikadoi	Endangered	20140925	Brosse	2000	AJ	Boletin Instituto Espanol de Oceanografia	-1	-1	-1	Not Rated
34	5	Fishes	NMFS	NMFS	sturgeon, Sakhalin	Acipenser mikadoi	Endangered	20140949	Elvira	2000	AJ	Boletin Instituto Espanol de Oceanografia	-1	-1	-1	Not Rated
34	5	Fishes	NMFS	NMFS	sturgeon, Sakhalin	Acipenser mikadoi	Endangered	20140961	Gessner	2000	AJ	Boletin Instituto Espanol de Oceanografia	-1	-1	-1	Not Rated
34	5	Fishes	NMFS	NMFS	sturgeon, Sakhalin	Acipenser mikadoi	Endangered	20140966	Holcik	2000	AJ	Boletin Instituto Espanol de Oceanografia	-1	-1	-1	Not Rated
58	53	Birds	FWS	Pacific (Region 1)	Storm-petrel, band-rumped (USA (HI))	Oceanodroma castro	Endangered	20161031	Fosberg	1943	O	Bishop Museum Bulletin	-1	-1	-1	Not Rated
58	53	Birds	FWS	Pacific (Region 1)	Storm-petrel, band-rumped (USA (HI))	Oceanodroma castro	Endangered	20161031	Handy	1972	O	Bishop Museum Bulletin	-1	-1	-1	Not Rated
34	5	Fishes	NMFS	NMFS	sturgeon, Sakhalin	Acipenser mikadoi	Endangered	20140975	Kirschbaum	2000	AJ	Boletin Instituto Espanol de Oceanografia	-1	-1	-1	Not Rated
34	5	Fishes	NMFS	NMFS	sturgeon, Sakhalin	Acipenser mikadoi	Endangered	20140977	Kirschbaum	2000	AJ	Boletin Instituto Espanol de Oceanografia	-1	-1	-1	Not Rated
34	5	Fishes	NMFS	NMFS	sturgeon, Sakhalin	Acipenser mikadoi	Endangered	20140995	Lepage	2000	AJ	Boletin Instituto Espanol de Oceanografia	-1	-1	-1	Not Rated
34	5	Fishes	NMFS	NMFS	sturgeon, Sakhalin	Acipenser mikadoi	Endangered	20141003	Ludwig	2000	AJ	Boletin Instituto Espanol de Oceanografia	-1	-1	-1	Not Rated
34	5	Fishes	NMFS	NMFS	sturgeon, Sakhalin	Acipenser mikadoi	Endangered	20141012	Mamcarz	2000	AJ	Boletin Instituto Espanol de Oceanografia	-1	-1	-1	Not Rated
24	1	Flowering Plants	FWS	Southeast (Region 4)	Glade cress, Kentucky ()	Leavenworthia exigua laciniata	Threatened	20140605	Bush	2005	AJ	Botanical Electronic News	-1	-1	-1	Not Rated
58	53	Birds	FWS	Pacific (Region 1)	Storm-petrel, band-rumped (USA (HI))	Oceanodroma castro	Endangered	20161031	Brongniart	1861	AJ	Bulletin de la Societe Botanique de France	-1	-1	-1	Not Rated
29	5	Fishes	NMFS	NMFS	Sawfish, largetooth	Pristis pristis	Resolved Taxon	20140723	Séret	1986	AJ	Bulletin du Museum National d Histoire naturelle	-1	-1	-1	Not Rated
11	2	Clams	FWS	Southeast (Region 4)	Mucket, Neosho ()	Lampsilis rafinesqueana	Endangered	20131017	Williams	1992	AJ	Bulletin of Alabama Museum of Natural History	-1	-1	-1	Not Rated
12	1	Insects	FWS	California/Nevada (Region 8)	Butterfly, Mount Charleston blue	Icaricia (Plebejus) shasta charlestonensis	Endangered	20131021	Ferris	1976	AJ	Bulletin of the Allyn Museum	-1	-1	-1	Not Rated
57	5	Mammals	FWS	Pacific (Region 1)	Bat, Pacific sheath-tailed (American Samoa)	Emballonura semicaudata semicaudata	Endangered	20161024	Hill	1983	AJ	Bulletin of the British Museum (Natural History)	-1	-1	-1	Out of Print
45	1	Birds	FWS	Northeast (Region 5)	Knot, red ()	Calidris canutus rufa	Threatened	20150112	Tomkovitch	2001	AJ	Bulletin of the British Ornithologists Club	-1	-1	-1	Not Rated
55	1	Reptiles	FWS	Great Lakes (Region 3)	Massasauga (=rattlesnake), eastern (Wherever found)	Sistrurus catenatus	Threatened	20160930	Bushy	1985	AJ	Bulletin of the Chicago Herpetological Society	-1	-1	-1	Not Rated
61	1	Clams	FWS	Southeast (Region 4)	Moccasinshell, Suwannee (Wherever found)	Medionidus walkeri	Threatened	20161107	Clench	1956	AJ	Bulletin of the Florida State Museum	-1	-1	-1	Not Rated
32	1	Fishes	FWS	Southwest (Region 2)	Sucker, Zuni bluehead	Catostomus discobolus yarrowi	Endangered	20140825	Sato	1983	AJ	Bulletin of the Japanese Society	-1	-1	-1	Not Rated
58	53	Birds	FWS	Pacific (Region 1)	Storm-petrel, band-rumped (USA (HI))	Oceanodroma castro	Endangered	20161031	Austin	1952	AJ	Bulletin of the Museum of Comparative Zoology at Harvard College	-1	-1	-1	Out of Print
52	2	Crustaceans	FWS	Northeast (Region 5)	Crayfish, Big Sandy (Wherever found)	Cambarus callainus	Threatened	20160509	Jezerinac	1995	AJ	Bulletin of the Ohio Biological Survey	-1	-1	-1	Not Rated
12	1	Insects	FWS	California/Nevada (Region 8)	Butterfly, Mount Charleston blue	Icaricia (Plebejus) shasta charlestonensis	Endangered	20131021	Garth	1928	AJ	Bulletin of the Southern California Academy of Sciences	-1	-1	-1	Out of Print
59	1	Fishes	FWS	Southeast (Region 4)	Darter, Kentucky arrow (Wherever found)	Etheostoma spilotum	Threatened	20161104	Woodman	1892	AJ	Bulletin of the United States Fish Commission	-1	-1	-1	Out of Print
11	2	Clams	FWS	Southeast (Region 4)	Mucket, Neosho ()	Lampsilis rafinesqueana	Endangered	20131017	Kunz	1898	AJ	Bulletin of the United States Fish Commission	-1	-1	-1	Out of Print
45	1	Birds	FWS	Northeast (Region 5)	Knot, red ()	Calidris canutus rufa	Threatened	20150112	Bent	1927	AJ	Bulletin of the United States National Museum	-1	-1	-1	Not Rated
5	6	Snails	FWS	Southwest (Region 2)	Tryonia, Diamond	Pseudotryonia adamantina	Endangered	20130709	Holsinger	1967	AJ	Bulletin of the United States National Museum	-1	-1	-1	Not Rated
39	3	Flowering Plants	FWS	Southeast (Region 4)	No common name	Agave eggersiana	Endangered	20141009	Acevedo	2005	AJ	Bulletin of the United States National Museum	-1	-1	-1	Not Rated
15	2	Flowering Plants	FWS	Southwest (Region 2)	Cactus, Acuna	Pediocactus peeblesianus fickeiseniae	Endangered	20131031	Heil	1981	AJ	Cactus and Succulent Journal	-1	-1	-1	Not Rated
33	4	Fishes	NMFS	NMFS	Shark, Scalloped Hammerhead (Eastern Pacific DPS)	Sphyrna lewini	Endangered	20140902	Chen	1990	AJ	California Fish and Wildlife	-1	-1	-1	Not Rated
19	15	Insects	FWS	Pacific (Region 1)	Fly, Hawaiian picture-wing	Drosophila digressa	Endangered	20131129	Baker	1975	AJ	Cal-Neva Wildlife Transactions	-1	-1	-1	Not Rated
22	4	Mammals	FWS	Pacific (Region 1)	Pocket gopher, Roy Prairie	Thomomys mazama glacialis	Threatened	20140521	Boyd	1986	AJ	Canadian Journal of Anthropology	-1	-1	-1	Not Rated
23	1	Birds	FWS	Southwest (Region 2)	Prairie-chicken, lesser ()	Tympanuchus pallidicinctus	Threatened	20140512	Boyd	1986	AJ	Canadian Journal of Anthropology	-1	-1	-1	Not Rated
32	1	Fishes	FWS	Southwest (Region 2)	Sucker, Zuni bluehead	Catostomus discobolus yarrowi	Endangered	20140825	Carlson	1989	AJ	Canadian Special Publication of Fisheries and Aquatic Sciences	-1	-1	-1	Not Rated
25	4	Amphibians	FWS	California/Nevada (Region 8)	toad, Yosemite	Anaxyrus canorus	Threatened	20140908	Zweifel	1968	AJ	Catalogue of American Amphibians and Reptiles	-1	-1	-1	Not Rated
10	2	Flowering Plants	FWS	Southwest (Region 2)	Rose-mallow, Neches River	Hibiscus dasycalyx	Threatened	20131011	Potts	1946	AJ	Chemurgic Digest	-1	-1	-1	Out of Print
5	6	Snails	FWS	Southwest (Region 2)	Tryonia, Diamond	Pseudotryonia adamantina	Endangered	20130709	Karges	2007	AJ	Chihuahuan Desert Discovery	-1	-1	-1	Out of Print
34	5	Fishes	NMFS	NMFS	sturgeon, Sakhalin	Acipenser mikadoi	Endangered	20141009	Luo	2008	AJ	Chinese Journal of Applied Ecology	-1	-1	-1	Not Rated
34	5	Fishes	NMFS	NMFS	sturgeon, Sakhalin	Acipenser mikadoi	Endangered	20141098	Zhang	1987	AJ	Chinese Journal of Zoology	-1	-1	-1	Out of Print
60	1	Insects	FWS	Southeast (Region 4)	Tiger beetle, Miami (Wherever found)	Cicindelidia floridana	Endangered	20161104	Stamatov	1972	AJ	Cicindela	-1	-1	-1	Out of Print
60	1	Insects	FWS	Southeast (Region 4)	Tiger beetle, Miami (Wherever found)	Cicindelidia floridana	Endangered	20161104	Knisley	2010	AJ	Cicindela	-1	-1	-1	Out of Print
60	1	Insects	FWS	Southeast (Region 4)	Tiger beetle, Miami (Wherever found)	Cicindelidia floridana	Endangered	20161104	Knisley	2013	AJ	Cicindela	-1	-1	-1	Out of Print
4	38	Snails	FWS	Pacific (Region 1)	Tree snail, Newcomb's	Newcombia cumingi	Endangered	20140723	Wagner	1952	AJ	Constancea	-1	-1	-1	Out of Print
58	53	Birds	FWS	Pacific (Region 1)	Storm-petrel, band-rumped (USA (HI))	Oceanodroma castro	Endangered	20161031	Wagner	1952	AJ	Constancea	-1	-1	-1	Out of Print
58	53	Birds	FWS	Pacific (Region 1)	Storm-petrel, band-rumped (USA (HI))	Oceanodroma castro	Endangered	20161031	Wagner	1993	AJ	Constancea	-1	-1	-1	Not Rated
58	53	Birds	FWS	Pacific (Region 1)	Storm-petrel, band-rumped (USA (HI))	Oceanodroma castro	Endangered	20161031	Wagner	1999	AJ	Contributions from the University of Michigan Herbarium	-1	-1	-1	Not Rated
27	2	Reptiles	FWS	Southwest (Region 2)	gartersnake, northern Mexican	Thamnophis eques megalops	Threatened	20140708	McCranie	1987	AJ	Contributions in Biology and Geology of the Milwaukee Public Museum	-1	-1	-1	Not Rated
35	2	Insects	FWS	Southeast (Region 4)	Butterfly, Florida leafwing ()	Anaea troglodyta floridalis	Endangered	20140911	Scwhartz	1987	AJ	Contributions in Biology and Geology of the Milwaukee Public Museum	-1	-1	-1	Single Issue
53	1	Birds	FWS	Southeast (Region 4)	Warbler, elfin-woods (Wherever found)	Setophaga angelae	Threatened	20160722	Rodriguez-Mojica	2004	AJ	Cotinga	-1	-1	-1	Not Rated
45	1	Birds	FWS	Northeast (Region 5)	Knot, red ()	Calidris canutus rufa	Threatened	20150112	Petersen	2012	AJ	Dansk Ornitologisk Forening	-1	-1	-1	Not Rated
27	2	Reptiles	FWS	Southwest (Region 2)	gartersnake, northern Mexican	Thamnophis eques megalops	Threatened	20140708	Hendrickson	1984	AJ	Desert Plants	-1	-1	-1	Not Rated
28	1	Mammals	FWS	Southwest (Region 2)	Mouse, New Mexico meadow jumping ()	Zapus hudsonius luteus	Endangered	20140710	Hendrickson	1984	AJ	Desert Plants	-1	-1	-1	Not Rated
15	2	Flowering Plants	FWS	Southwest (Region 2)	Cactus, Acuna	Pediocactus peeblesianus fickeiseniae	Endangered	20131031	Hughes	1996	AJ	Desert Plants	-1	-1	-1	Not Rated
15	2	Flowering Plants	FWS	Southwest (Region 2)	Cactus, Acuna	Pediocactus peeblesianus fickeiseniae	Endangered	20131031	Hughes	2005	AJ	Desert Plants	-1	-1	-1	Not Rated
29	5	Fishes	NMFS	NMFS	Sawfish, largetooth	Pristis pristis	Resolved Taxon	20140723	Castro-Aguirre	1978	AJ	Direccion General del Instiwto Nacional de Pesca, Serie Cientifica	-1	-1	-1	Not Rated
57	5	Mammals	FWS	Pacific (Region 1)	Bat, Pacific sheath-tailed (American Samoa)	Emballonura semicaudata semicaudata	Endangered	20161024	Clunie	1985	AJ	Domodomo	-1	-1	-1	Out of Print
41	1	Birds	FWS	California/Nevada (Region 8)	Cuckoo, yellow-billed (Western U.S. DPS)	Coccyzus americanus	Threatened	20141103	Greco	2008	AJ	Ecesis	-1	-1	-1	Not Rated
45	1	Birds	FWS	Northeast (Region 5)	Knot, red ()	Calidris canutus rufa	Threatened	20150112	Lindstrom	1999	AJ	Ecological Bulletins	-1	-1	-1	Out of Print
57	5	Mammals	FWS	Pacific (Region 1)	Bat, Pacific sheath-tailed (American Samoa)	Emballonura semicaudata semicaudata	Endangered	20161024	Lacy	2000	AJ	Ecological Bulletins	-1	-1	-1	Out of Print
42	20	Corals	NMFS	NMFS	No common name ()	Acropora globiceps	Threatened	20141502	Mohammed	2005	AJ	Egyptian Journal of Aquatic Research	-1	-1	-1	Not Rated
53	1	Birds	FWS	Southeast (Region 4)	Warbler, elfin-woods (Wherever found)	Setophaga angelae	Threatened	20160722	Tossas	2001	AJ	El Pitirre	-1	-1	-1	Out of Print
47	23	Mammals	FWS	Pacific (Region 1)	Bat, Pacific sheath-tailed	Emballonura semicaudata rotensis	Endangered	20151121	Bruner	1979	AJ	Elepaio	-1	-1	-1	Not Rated
57	5	Mammals	FWS	Pacific (Region 1)	Bat, Pacific sheath-tailed (American Samoa)	Emballonura semicaudata semicaudata	Endangered	20161024	Bruner	1979	AJ	Elepaio	-1	-1	-1	Not Rated
58	53	Birds	FWS	Pacific (Region 1)	Storm-petrel, band-rumped (USA (HI))	Oceanodroma castro	Endangered	20161031	Pyle	1985	AJ	Elepaio	-1	-1	-1	Not Rated
58	53	Birds	FWS	Pacific (Region 1)	Storm-petrel, band-rumped (USA (HI))	Oceanodroma castro	Endangered	20161031	Harrison	1990	AJ	Elepaio	-1	-1	-1	Not Rated
58	53	Birds	FWS	Pacific (Region 1)	Storm-petrel, band-rumped (USA (HI))	Oceanodroma castro	Endangered	20161031	Snetsinger	1994	AJ	Elepaio	-1	-1	-1	Not Rated
10	2	Flowering Plants	FWS	Southwest (Region 2)	Rose-mallow, Neches River	Hibiscus dasycalyx	Threatened	20131011	Grace	1998	AJ	Endangered Species Update	-1	-1	-1	Out of Print
11	2	Clams	FWS	Southeast (Region 4)	Mucket, Neosho ()	Lampsilis rafinesqueana	Endangered	20131017	Schmerfeld	2006	AJ	Endangered Species Update	-1	-1	-1	Out of Print
17	2	Insects	FWS	Pacific (Region 1)	Checkerspot, Taylor's (=whulge)	Euphydryas editha taylori	Endangered	20131104	Severns	2008	AJ	Endangered Species Update	-1	-1	-1	Out of Print
45	1	Birds	FWS	Northeast (Region 5)	Knot, red ()	Calidris canutus rufa	Threatened	20150112	Anders	1987	AJ	Environmental Geology and Water Sciences	-1	-1	-1	Not Rated
41	1	Birds	FWS	California/Nevada (Region 8)	Cuckoo, yellow-billed (Western U.S. DPS)	Coccyzus americanus	Threatened	20141103	Collins	1989	AJ	Environmental Geology and Water Sciences	-1	-1	-1	Not Rated
27	2	Reptiles	FWS	Southwest (Region 2)	gartersnake, northern Mexican	Thamnophis eques megalops	Threatened	20140708	Luja	2008	AJ	Especies	-1	-1	-1	Not Rated
42	20	Corals	NMFS	NMFS	No common name ()	Acropora globiceps	Threatened	20141188	Bridge	2013	AJ	F1000 Research	-1	-1	-1	Not Rated
2	4	Mammals	NMFS	NMFS	Seal, Ringed (Baltic subspecies)	Phoca (=Pusa) hispida botnica	Threatened	20130226	Gjertz	1983	AJ	Fauna	-1	-1	-1	Not Rated
34	5	Fishes	NMFS	NMFS	sturgeon, Sakhalin	Acipenser mikadoi	Endangered	20140965	Hilton	2011	AJ	Fieldiana Life and Earth Sciences	-1	-1	-1	Out of Print
16	1	Mammals	FWS	Southeast (Region 4)	bat, Florida bonneted	Eumops floridanus	Endangered	20131101	Robson	1989	AJ	Florida Field Naturalist	-1	-1	-1	Not Rated
45	1	Birds	FWS	Northeast (Region 5)	Knot, red ()	Calidris canutus rufa	Threatened	20150112	Smith	2010	AJ	Florida Field Naturalist	-1	-1	-1	Not Rated
35	2	Insects	FWS	Southeast (Region 4)	Butterfly, Florida leafwing ()	Anaea troglodyta floridalis	Endangered	20140911	Alexander	1953	AJ	Florida Scientist	-1	-1	-1	Not Rated
38	2	Flowering Plants	FWS	Southeast (Region 4)	Brickell-bush, Florida	Brickellia mosieri	Endangered	20141006	Alexander	1953	AJ	Florida Scientist	-1	-1	-1	Not Rated
60	1	Insects	FWS	Southeast (Region 4)	Tiger beetle, Miami (Wherever found)	Cicindelidia floridana	Endangered	20161104	Alexander	1953	AJ	Florida Scientist	-1	-1	-1	Not Rated
18	3	Flowering Plants	FWS	Southeast (Region 4)	Thoroughwort, Cape Sable	Chromolaena frustrata	Endangered	20131125	Austin	1984	AJ	Florida Scientist	-1	-1	-1	Not Rated
18	3	Flowering Plants	FWS	Southeast (Region 4)	Thoroughwort, Cape Sable	Chromolaena frustrata	Endangered	20131125	Gordon	1998	AJ	Florida Scientist	-1	-1	-1	Not Rated
27	2	Reptiles	FWS	Southwest (Region 2)	gartersnake, northern Mexican	Thamnophis eques megalops	Threatened	20140708	Smith	2003	AJ	Florida Scientist	-1	-1	-1	Not Rated
51	6	Reptiles	FWS/NMFS	NMFS	Sea turtle, green (Central North Pacific DPS)	Chelonia mydas	Threatened	20160506	Hirama	2007	AJ	Florida Scientist	-1	-1	-1	Not Rated
35	2	Insects	FWS	Southeast (Region 4)	Butterfly, Florida leafwing ()	Anaea troglodyta floridalis	Endangered	20140911	Salvato	2008	AJ	Florida Scientist	-1	-1	-1	Not Rated
59	1	Fishes	FWS	Southeast (Region 4)	Darter, Kentucky arrow (Wherever found)	Etheostoma spilotum	Threatened	20161104	Wiseman	2009	AJ	Fordham Environmental Law Review	-1	-1	-1	Not Rated
11	2	Clams	FWS	Southeast (Region 4)	Mucket, Neosho ()	Lampsilis rafinesqueana	Endangered	20131017	Watters	1995	AJ	Freshwater Mollusk Biology and Conservation	-1	-1	-1	Not Rated
14	2	Clams	FWS	Southeast (Region 4)	Pearlymussel, slabside ()	Pleuronaia dolabelloides	Endangered	20131028	Ahlstedt	2004	AJ	Freshwater Mollusk Biology and Conservation	-1	-1	-1	Not Rated
14	2	Clams	FWS	Southeast (Region 4)	Pearlymussel, slabside ()	Pleuronaia dolabelloides	Endangered	20131028	Johnson	2012	AJ	Freshwater Mollusk Biology and Conservation	-1	-1	-1	Not Rated
61	1	Clams	FWS	Southeast (Region 4)	Moccasinshell, Suwannee (Wherever found)	Medionidus walkeri	Threatened	20161107	Fritts	2014	AJ	Freshwater Mollusk Biology and Conservation	-1	-1	-1	Not Rated
42	20	Corals	NMFS	NMFS	No common name ()	Acropora globiceps	Threatened	20141738	Yara	2011	AJ	Galaxea	-1	-1	-1	Not Rated
42	20	Corals	NMFS	NMFS	No common name ()	Acropora globiceps	Threatened	20141406	Kayanne	2012	AJ	Galaxea	-1	-1	-1	Not Rated
42	20	Corals	NMFS	NMFS	No common name ()	Acropora globiceps	Threatened	20141492	Mendez Lazaro	2012	AJ	GeoFocus	-1	-1	-1	Not Rated
45	1	Birds	FWS	Northeast (Region 5)	Knot, red ()	Calidris canutus rufa	Threatened	20150112	Titus	2000	AJ	Golden Gate University Law Review	-1	-1	-1	Not Rated
43	2	Insects	FWS	Great Lakes (Region 3)	Skipper, Dakota	Hesperia dacotae	Threatened	20141124	Smart	2011	AJ	Great Plains Research	-1	-1	-1	Not Rated
33	4	Fishes	NMFS	NMFS	Shark, Scalloped Hammerhead (Eastern Pacific DPS)	Sphyrna lewini	Endangered	20140902	Morgan	2007	AJ	Gulf and Caribbean Research	-1	-1	-1	Not Rated
5	6	Snails	FWS	Southwest (Region 2)	Tryonia, Diamond	Pseudotryonia adamantina	Endangered	20130709	Mace	2008	AJ	Gulf Coast Association of Geological Societies Transactions	-1	-1	-1	Not Rated
8	2	Amphibians	FWS	Southwest (Region 2)	Salamander, Jollyville Plateau ()	Eurycea tonkawae	Threatened	20130919	Mace	2008	AJ	Gulf Coast Association of Geological Societies Transactions	-1	-1	-1	Not Rated
21	2	Amphibians	FWS	Southwest (Region 2)	Salamander, Salado ()	Eurycea chisholmensis	Threatened	20140825	Mace	2008	AJ	Gulf Coast Association of Geological Societies Transactions	-1	-1	-1	Not Rated
31	2	Fishes	FWS	Southwest (Region 2)	Shiner, smalleye	Notropis buccula	Endangered	20140804	Mace	2008	AJ	Gulf Coast Association of Geological Societies Transactions	-1	-1	-1	Not Rated
8	2	Amphibians	FWS	Southwest (Region 2)	Salamander, Jollyville Plateau ()	Eurycea tonkawae	Threatened	20130919	Hunt	2012	AJ	Gulf Coast Association of Geological Societies Transactions	-1	-1	-1	Not Rated
21	2	Amphibians	FWS	Southwest (Region 2)	Salamander, Salado ()	Eurycea chisholmensis	Threatened	20140804	Hunt	2012	AJ	Gulf Coast Association of Geological Societies Transactions	-1	-1	-1	Not Rated
42	20	Corals	NMFS	NMFS	No common name ()	Acropora globiceps	Threatened	20141136	Aronson	2005	AJ	Gulf of Mexico Science	-1	-1	-1	Out of Print
42	20	Corals	NMFS	NMFS	No common name ()	Acropora globiceps	Threatened	20141561	Precht	2005	AJ	Gulf of Mexico Science	-1	-1	-1	Out of Print
10	2	Flowering Plants	FWS	Southwest (Region 2)	Rose-mallow, Neches River	Hibiscus dasycalyx	Threatened	20131011	Lloyd	1865	AJ	Harvard Papers in Botany	-1	-1	-1	Not Rated
56	1	Flowering Plants	FWS	Southeast (Region 4)	Orchid, white fringeless ()	Platanthera integrilabia	Threatened	20161014	Correll	1941	AJ	Harvard Papers in Botany	-1	-1	-1	Out of Print
10	2	Flowering Plants	FWS	Southwest (Region 2)	Rose-mallow, Neches River	Hibiscus dasycalyx	Threatened	20131011	Rollins	1963	AJ	Harvard Papers in Botany	-1	-1	-1	Not Rated
30	3	Flowering Plants	FWS	Southeast (Region 4)	Gladecress, Fleshy-fruit ()	Leavenworthia crassa	Endangered	20140801	Rollins	1963	AJ	Harvard Papers in Botany	-1	-1	-1	Not Rated
30	3	Flowering Plants	FWS	Southeast (Region 4)	Gladecress, Fleshy-fruit ()	Leavenworthia crassa	Endangered	20140801	Lloyd	1965	AJ	Harvard Papers in Botany	-1	-1	-1	Not Rated
4	38	Snails	FWS	Pacific (Region 1)	Tree snail, Newcomb's	Newcombia cumingi	Endangered	20140407	St John	1985	AJ	Harvard Papers in Botany	-1	-1	-1	Not Rated
19	15	Insects	FWS	Pacific (Region 1)	Fly, Hawaiian picture-wing	Drosophila digressa	Endangered	20131129	Montgomery	1975	AJ	Hawaii Agriculture Experiment Station Journal Series	-1	-1	-1	Out of Print
58	53	Birds	FWS	Pacific (Region 1)	Storm-petrel, band-rumped (USA (HI))	Oceanodroma castro	Endangered	20161031	Gagne	1983	AJ	Hawaiian Entomological Society	-1	-1	-1	Not Rated
57	5	Mammals	FWS	Pacific (Region 1)	Bat, Pacific sheath-tailed (American Samoa)	Emballonura semicaudata semicaudata	Endangered	20161024	Tarburton	2011	AJ	Helictite	-1	-1	-1	Out of Print
48	1	Reptiles	FWS	Southeast (Region 4)	Snake, black pine ()	Pituophis melanoleucus lodingi	Threatened	20151105	Rudolph	2002	AJ	Herpetological Natural History	-1	-1	-1	Out of Print
27	2	Reptiles	FWS	Southwest (Region 2)	gartersnake, northern Mexican	Thamnophis eques megalops	Threatened	20140708	Combs	1963	AJ	Herpetological Review	-1	-1	-1	Not Rated
27	2	Reptiles	FWS	Southwest (Region 2)	gartersnake, northern Mexican	Thamnophis eques megalops	Threatened	20140708	Price	1980	AJ	Herpetological Review	-1	-1	-1	Not Rated
25	4	Amphibians	FWS	California/Nevada (Region 8)	toad, Yosemite	Anaxyrus canorus	Threatened	20140747	Jennings	1984	AJ	Herpetological Review	-1	-1	-1	Not Rated
27	2	Reptiles	FWS	Southwest (Region 2)	gartersnake, northern Mexican	Thamnophis eques megalops	Threatened	20140708	Bradley	1986	AJ	Herpetological Review	-1	-1	-1	Not Rated
27	2	Reptiles	FWS	Southwest (Region 2)	gartersnake, northern Mexican	Thamnophis eques megalops	Threatened	20140708	Boundy	1994	AJ	Herpetological Review	-1	-1	-1	Not Rated
27	2	Reptiles	FWS	Southwest (Region 2)	gartersnake, northern Mexican	Thamnophis eques megalops	Threatened	20140708	Fontenot	1994	AJ	Herpetological Review	-1	-1	-1	Not Rated
27	2	Reptiles	FWS	Southwest (Region 2)	gartersnake, northern Mexican	Thamnophis eques megalops	Threatened	20140708	Kupferberg	1994	AJ	Herpetological Review	-1	-1	-1	Not Rated
27	2	Reptiles	FWS	Southwest (Region 2)	gartersnake, northern Mexican	Thamnophis eques megalops	Threatened	20140708	de Queiroz	1996	AJ	Herpetological Review	-1	-1	-1	Not Rated
27	2	Reptiles	FWS	Southwest (Region 2)	gartersnake, northern Mexican	Thamnophis eques megalops	Threatened	20140708	Painter	1996	AJ	Herpetological Review	-1	-1	-1	Not Rated
27	2	Reptiles	FWS	Southwest (Region 2)	gartersnake, northern Mexican	Thamnophis eques megalops	Threatened	20140708	Bartlet	1998	AJ	Herpetological Review	-1	-1	-1	Not Rated
27	2	Reptiles	FWS	Southwest (Region 2)	gartersnake, northern Mexican	Thamnophis eques megalops	Threatened	20140708	Ross	1999	AJ	Herpetological Review	-1	-1	-1	Not Rated
37	1	Amphibians	FWS	California/Nevada (Region 8)	Frog, Oregon spotted	Rana pretiosa	Threatened	20140929	Ross	1999	AJ	Herpetological Review	-1	-1	-1	Not Rated
21	2	Amphibians	FWS	Southwest (Region 2)	Salamander, Salado ()	Eurycea chisholmensis	Threatened	20140506	Camp	2000	AJ	Herpetological Review	-1	-1	-1	Not Rated
25	4	Amphibians	FWS	California/Nevada (Region 8)	toad, Yosemite	Anaxyrus canorus	Threatened	20140713	Feldman	2000	AJ	Herpetological Review	-1	-1	-1	Not Rated
27	2	Reptiles	FWS	Southwest (Region 2)	gartersnake, northern Mexican	Thamnophis eques megalops	Threatened	20140708	Stuart	2001	AJ	Herpetological Review	-1	-1	-1	Not Rated
27	2	Reptiles	FWS	Southwest (Region 2)	gartersnake, northern Mexican	Thamnophis eques megalops	Threatened	20140708	Venegas Barrera	2001	AJ	Herpetological Review	-1	-1	-1	Not Rated
48	1	Reptiles	FWS	Southeast (Region 4)	Snake, black pine ()	Pituophis melanoleucus lodingi	Threatened	20151105	Stuart	2001	AJ	Herpetological Review	-1	-1	-1	Not Rated
27	2	Reptiles	FWS	Southwest (Region 2)	gartersnake, northern Mexican	Thamnophis eques megalops	Threatened	20140708	Batista	2002	AJ	Herpetological Review	-1	-1	-1	Not Rated
27	2	Reptiles	FWS	Southwest (Region 2)	gartersnake, northern Mexican	Thamnophis eques megalops	Threatened	20140708	Carpenter	2002	AJ	Herpetological Review	-1	-1	-1	Not Rated
27	2	Reptiles	FWS	Southwest (Region 2)	gartersnake, northern Mexican	Thamnophis eques megalops	Threatened	20140708	King	2002	AJ	Herpetological Review	-1	-1	-1	Not Rated
27	2	Reptiles	FWS	Southwest (Region 2)	gartersnake, northern Mexican	Thamnophis eques megalops	Threatened	20140708	Fitch	2003	AJ	Herpetological Review	-1	-1	-1	Not Rated
27	2	Reptiles	FWS	Southwest (Region 2)	gartersnake, northern Mexican	Thamnophis eques megalops	Threatened	20140708	Hovey	2003	AJ	Herpetological Review	-1	-1	-1	Not Rated
27	2	Reptiles	FWS	Southwest (Region 2)	gartersnake, northern Mexican	Thamnophis eques megalops	Threatened	20140708	Bonine	2004	AJ	Herpetological Review	-1	-1	-1	Not Rated
37	1	Amphibians	FWS	California/Nevada (Region 8)	Frog, Oregon spotted	Rana pretiosa	Threatened	20140929	Daszak	2004	AJ	Herpetological Review	-1	-1	-1	Not Rated
9	1	Amphibians	FWS	Southwest (Region 2)	Salamander, Jemez Mountains	Plethodon neomexicanus	Endangered	20131010	Cummer	2005	AJ	Herpetological Review	-1	-1	-1	Not Rated
27	2	Reptiles	FWS	Southwest (Region 2)	gartersnake, northern Mexican	Thamnophis eques megalops	Threatened	20140708	Wilcox	2005	AJ	Herpetological Review	-1	-1	-1	Not Rated
37	1	Amphibians	FWS	California/Nevada (Region 8)	Frog, Oregon spotted	Rana pretiosa	Threatened	20140929	Hayes	2005	AJ	Herpetological Review	-1	-1	-1	Not Rated
27	2	Reptiles	FWS	Southwest (Region 2)	gartersnake, northern Mexican	Thamnophis eques megalops	Threatened	20140708	Rorabaugh	2006	AJ	Herpetological Review	-1	-1	-1	Not Rated
37	1	Amphibians	FWS	California/Nevada (Region 8)	Frog, Oregon spotted	Rana pretiosa	Threatened	20140929	Hayes	2006	AJ	Herpetological Review	-1	-1	-1	Not Rated
37	1	Amphibians	FWS	California/Nevada (Region 8)	Frog, Oregon spotted	Rana pretiosa	Threatened	20140929	Rombough	2006	AJ	Herpetological Review	-1	-1	-1	Not Rated
27	2	Reptiles	FWS	Southwest (Region 2)	gartersnake, northern Mexican	Thamnophis eques megalops	Threatened	20140708	Da Silva	2007	AJ	Herpetological Review	-1	-1	-1	Not Rated
27	2	Reptiles	FWS	Southwest (Region 2)	gartersnake, northern Mexican	Thamnophis eques megalops	Threatened	20140708	Neils	2007	AJ	Herpetological Review	-1	-1	-1	Not Rated
48	1	Reptiles	FWS	Southeast (Region 4)	Snake, black pine ()	Pituophis melanoleucus lodingi	Threatened	20151105	Lee	2007	AJ	Herpetological Review	-1	-1	-1	Not Rated
27	2	Reptiles	FWS	Southwest (Region 2)	gartersnake, northern Mexican	Thamnophis eques megalops	Threatened	20140708	Duifhuis Rivera	2008	AJ	Herpetological Review	-1	-1	-1	Not Rated
27	2	Reptiles	FWS	Southwest (Region 2)	gartersnake, northern Mexican	Thamnophis eques megalops	Threatened	20140708	Guzman	2008	AJ	Herpetological Review	-1	-1	-1	Not Rated
27	2	Reptiles	FWS	Southwest (Region 2)	gartersnake, northern Mexican	Thamnophis eques megalops	Threatened	20140708	Wallace	2008	AJ	Herpetological Review	-1	-1	-1	Not Rated
27	2	Reptiles	FWS	Southwest (Region 2)	gartersnake, northern Mexican	Thamnophis eques megalops	Threatened	20140708	Jones	2010	AJ	Herpetological Review	-1	-1	-1	Not Rated
48	1	Reptiles	FWS	Southeast (Region 4)	Snake, black pine ()	Pituophis melanoleucus lodingi	Threatened	20151105	Lee	2011	AJ	Herpetological Review	-1	-1	-1	Not Rated
27	2	Reptiles	FWS	Southwest (Region 2)	gartersnake, northern Mexican	Thamnophis eques megalops	Threatened	20140708	Emmons	2012	AJ	Herpetological Review	-1	-1	-1	Not Rated
27	2	Reptiles	FWS	Southwest (Region 2)	gartersnake, northern Mexican	Thamnophis eques megalops	Threatened	20140708	Nowak	2012	AJ	Herpetological Review	-1	-1	-1	Not Rated
27	2	Reptiles	FWS	Southwest (Region 2)	gartersnake, northern Mexican	Thamnophis eques megalops	Threatened	20140708	Rowe	2012	AJ	Herpetological Review	-1	-1	-1	Not Rated
27	2	Reptiles	FWS	Southwest (Region 2)	gartersnake, northern Mexican	Thamnophis eques megalops	Threatened	20140708	Young	2012	AJ	Herpetological Review	-1	-1	-1	Not Rated
27	2	Reptiles	FWS	Southwest (Region 2)	gartersnake, northern Mexican	Thamnophis eques megalops	Threatened	20140708	Barragan Ramirez	2013	AJ	Herpetological Review	-1	-1	-1	Not Rated
27	2	Reptiles	FWS	Southwest (Region 2)	gartersnake, northern Mexican	Thamnophis eques megalops	Threatened	20140708	Cotton	2013	AJ	Herpetological Review	-1	-1	-1	Not Rated
27	2	Reptiles	FWS	Southwest (Region 2)	gartersnake, northern Mexican	Thamnophis eques megalops	Threatened	20140708	d'Orgeix	2013	AJ	Herpetological Review	-1	-1	-1	Not Rated
27	2	Reptiles	FWS	Southwest (Region 2)	gartersnake, northern Mexican	Thamnophis eques megalops	Threatened	20140708	Young	2013	AJ	Herpetological Review	-1	-1	-1	Not Rated
27	2	Reptiles	FWS	Southwest (Region 2)	gartersnake, northern Mexican	Thamnophis eques megalops	Threatened	20140708	Nowak	2014	AJ	Herpetological Review	-1	-1	-1	Not Rated
4	38	Snails	FWS	Pacific (Region 1)	Tree snail, Newcomb's	Newcombia cumingi	Endangered	20140320	Peterson	1957	AJ	Hilgardia	-1	-1	-1	Out of Print
22	4	Mammals	FWS	Pacific (Region 1)	Pocket gopher, Roy Prairie	Thomomys mazama glacialis	Threatened	20140564	Howard	1959	AJ	Hilgardia	-1	-1	-1	Out of Print
23	1	Birds	FWS	Southwest (Region 2)	Prairie-chicken, lesser ()	Tympanuchus pallidicinctus	Threatened	20140512	Howard	1959	AJ	Hilgardia	-1	-1	-1	Out of Print
27	2	Reptiles	FWS	Southwest (Region 2)	gartersnake, northern Mexican	Thamnophis eques megalops	Threatened	20140708	Larsen	1989	AJ	Holarctic Ecology	-1	-1	-1	Out of Print
35	2	Insects	FWS	Southeast (Region 4)	Butterfly, Florida leafwing ()	Anaea troglodyta floridalis	Endangered	20140911	Worth	1996	AJ	Holarctic Lepidoptera	-1	-1	-1	Out of Print
35	2	Insects	FWS	Southeast (Region 4)	Butterfly, Florida leafwing ()	Anaea troglodyta floridalis	Endangered	20140911	Schwarz	1996	AJ	Holarctic Lepidoptera	-1	-1	-1	Out of Print
35	2	Insects	FWS	Southeast (Region 4)	Butterfly, Florida leafwing ()	Anaea troglodyta floridalis	Endangered	20140911	Calhoun	1997	AJ	Holarctic Lepidoptera	-1	-1	-1	Out of Print
45	1	Birds	FWS	Northeast (Region 5)	Knot, red ()	Calidris canutus rufa	Threatened	20150112	Gonzalez	2006	AJ	Hornero	-1	-1	-1	Not Rated
27	2	Reptiles	FWS	Southwest (Region 2)	gartersnake, northern Mexican	Thamnophis eques megalops	Threatened	20140708	Rinne	1998	AJ	Hydrology and Water Resources in Arizona and the Southwest	-1	-1	-1	Out of Print
27	2	Reptiles	FWS	Southwest (Region 2)	gartersnake, northern Mexican	Thamnophis eques megalops	Threatened	20140708	Rinne	2001	AJ	Hydrology and Water Resources in Arizona and the Southwest	-1	-1	-1	Out of Print
23	1	Birds	FWS	Southwest (Region 2)	Prairie-chicken, lesser ()	Tympanuchus pallidicinctus	Threatened	20140512	Bean	2001	AJ	Idaho Law Review	-1	-1	-1	Not Rated
4	38	Snails	FWS	Pacific (Region 1)	Tree snail, Newcomb's	Newcombia cumingi	Endangered	20130720	Bean	2002	AJ	Idaho Law Review	-1	-1	-1	Not Rated
4	38	Snails	FWS	Pacific (Region 1)	Tree snail, Newcomb's	Newcombia cumingi	Endangered	20131123	Koch	2002	AJ	Idaho Law Review	-1	-1	-1	Not Rated
19	15	Insects	FWS	Pacific (Region 1)	Fly, Hawaiian picture-wing	Drosophila digressa	Endangered	20131129	Bean	2002	AJ	Idaho Law Review	-1	-1	-1	Not Rated
19	15	Insects	FWS	Pacific (Region 1)	Fly, Hawaiian picture-wing	Drosophila digressa	Endangered	20131129	Koch	2002	AJ	Idaho Law Review	-1	-1	-1	Not Rated
27	2	Reptiles	FWS	Southwest (Region 2)	gartersnake, northern Mexican	Thamnophis eques megalops	Threatened	20140708	Bean	2002	AJ	Idaho Law Review	-1	-1	-1	Not Rated
27	2	Reptiles	FWS	Southwest (Region 2)	gartersnake, northern Mexican	Thamnophis eques megalops	Threatened	20140708	Koch	2002	AJ	Idaho Law Review	-1	-1	-1	Not Rated
52	2	Crustaceans	FWS	Northeast (Region 5)	Crayfish, Big Sandy (Wherever found)	Cambarus callainus	Threatened	20160509	Taylor	2004	AJ	Illinois Natural History Survey Bulletin	-1	-1	-1	Not Rated
39	3	Flowering Plants	FWS	Southeast (Region 4)	No common name	Agave eggersiana	Endangered	20141009	Setliff	2011	AJ	Insecta Mundi	-1	-1	-1	Not Rated
60	1	Insects	FWS	Southeast (Region 4)	Tiger beetle, Miami (Wherever found)	Cicindelidia floridana	Endangered	20161104	Brzoska	2011	AJ	Insecta Mundi	-1	-1	-1	Not Rated
29	5	Fishes	NMFS	NMFS	Sawfish, largetooth	Pristis pristis	Resolved Taxon	20140723	Chirichigno	2001	AJ	Instituto del Mar del Peru, Publicacione especial	-1	-1	-1	Single Issue
34	5	Fishes	NMFS	NMFS	sturgeon, Sakhalin	Acipenser mikadoi	Endangered	20141096	Zhang	2012	AJ	International Aquatic Research	-1	-1	-1	Not Rated
34	5	Fishes	NMFS	NMFS	sturgeon, Sakhalin	Acipenser mikadoi	Endangered	20141091	Xue	2008	AJ	International Journal of Environment and Waste Management	-1	-1	-1	Not Rated
46	1	Mammals	FWS	Great Lakes (Region 3)	Bat, Northern long-eared ()	Myotis septentrionalis	Threatened	20150504	Silvis	2012	AJ	International Journal of Forestry Research	-1	-1	-1	Not Rated
45	1	Birds	FWS	Northeast (Region 5)	Knot, red ()	Calidris canutus rufa	Threatened	20150112	Antas	1996	AJ	International Wader Studies	-1	-1	-1	Single Issue
46	1	Mammals	FWS	Great Lakes (Region 3)	Bat, Northern long-eared ()	Myotis septentrionalis	Threatened	20150504	Quarles	2013	AJ	IPM Practitioner	-1	-1	-1	Out of Print
19	15	Insects	FWS	Pacific (Region 1)	Fly, Hawaiian picture-wing	Drosophila digressa	Endangered	20131129	Obiri	2011	AJ	JAMBA Journal of Disaster Risk Studies	-1	-1	-1	Not Rated
39	3	Flowering Plants	FWS	Southeast (Region 4)	No common name	Agave eggersiana	Endangered	20141009	Ruml	2005	AJ	Journal of Agricultural Sciences Belgrade	-1	-1	-1	Not Rated
29	5	Fishes	NMFS	NMFS	Sawfish, largetooth	Pristis pristis	Resolved Taxon	20140723	Compagno	1995	AJ	Journal of Aquariculture and Aquatic Science	-1	-1	-1	Out of Print
28	1	Mammals	FWS	Southwest (Region 2)	Mouse, New Mexico meadow jumping ()	Zapus hudsonius luteus	Endangered	20140710	Ryon	1999	AJ	Journal of Colorado-Wyoming Academy of Science	-1	-1	-1	Out of Print
52	2	Crustaceans	FWS	Northeast (Region 5)	Crayfish, Big Sandy (Wherever found)	Cambarus callainus	Threatened	20160509	Switalski	2012	AJ	Journal of Conservation Planning	-1	-1	-1	Not Rated
52	2	Crustaceans	FWS	Northeast (Region 5)	Crayfish, Big Sandy (Wherever found)	Cambarus callainus	Threatened	20160509	Edwards	2015	AJ	Journal of Contemporary Water Research and Education	-1	-1	-1	Not Rated
34	5	Fishes	NMFS	NMFS	sturgeon, Sakhalin	Acipenser mikadoi	Endangered	20141073	Wei	2005	AJ	Journal of Fishery Sciences of China	-1	-1	-1	Not Rated
34	5	Fishes	NMFS	NMFS	sturgeon, Sakhalin	Acipenser mikadoi	Endangered	20141094	Zenglong	1998	AJ	Journal of Hubei Agricultural College	-1	-1	-1	Not Rated
34	5	Fishes	NMFS	NMFS	sturgeon, Sakhalin	Acipenser mikadoi	Endangered	20140963	Guo	2011	AJ	Journal of Hydroelectric Engineering	-1	-1	-1	Not Rated
27	2	Reptiles	FWS	Southwest (Region 2)	gartersnake, northern Mexican	Thamnophis eques megalops	Threatened	20140708	Walley	2005	AJ	Journal of Kansas Herpetology	-1	-1	-1	Out of Print
42	20	Corals	NMFS	NMFS	No common name ()	Acropora globiceps	Threatened	20141122	Albright	2011	AJ	Journal of Marine Sciences	-1	-1	-1	Not Rated
33	4	Fishes	NMFS	NMFS	Shark, Scalloped Hammerhead (Eastern Pacific DPS)	Sphyrna lewini	Endangered	20140902	Pérez-Jiménez	2005	AJ	Journal of Northwest Atlantic Fishery Science	-1	-1	-1	Not Rated
43	2	Insects	FWS	Great Lakes (Region 3)	Skipper, Dakota	Hesperia dacotae	Threatened	20141124	McAlpine	1972	AJ	Journal of Research on the Lepidoptera	-1	-1	-1	Not Rated
12	1	Insects	FWS	California/Nevada (Region 8)	Butterfly, Mount Charleston blue	Icaricia (Plebejus) shasta charlestonensis	Endangered	20131021	Emmel	1978	AJ	Journal of Research on the Lepidoptera	-1	-1	-1	Not Rated
12	1	Insects	FWS	California/Nevada (Region 8)	Butterfly, Mount Charleston blue	Icaricia (Plebejus) shasta charlestonensis	Endangered	20131021	Austin	1980	AJ	Journal of Research on the Lepidoptera	-1	-1	-1	Not Rated
43	2	Insects	FWS	Great Lakes (Region 3)	Skipper, Dakota	Hesperia dacotae	Threatened	20141124	Shuey	1985	AJ	Journal of Research on the Lepidoptera	-1	-1	-1	Not Rated
35	2	Insects	FWS	Southeast (Region 4)	Butterfly, Florida leafwing ()	Anaea troglodyta floridalis	Endangered	20140911	Murphy	1988	AJ	Journal of Research on the Lepidoptera	-1	-1	-1	Not Rated
12	1	Insects	FWS	California/Nevada (Region 8)	Butterfly, Mount Charleston blue	Icaricia (Plebejus) shasta charlestonensis	Endangered	20131021	Pelham	2008	AJ	Journal of Research on the Lepidoptera	-1	-1	-1	Not Rated
35	2	Insects	FWS	Southeast (Region 4)	Butterfly, Florida leafwing ()	Anaea troglodyta floridalis	Endangered	20140911	Pelham	2008	AJ	Journal of Research on the Lepidoptera	-1	-1	-1	Not Rated
34	5	Fishes	NMFS	NMFS	sturgeon, Sakhalin	Acipenser mikadoi	Endangered	20141044	Shi	2002	AJ	Journal of Shanghai Fisheries University	-1	-1	-1	Out of Print
5	6	Snails	FWS	Southwest (Region 2)	Tryonia, Diamond	Pseudotryonia adamantina	Endangered	20130709	Cole	1985	AJ	Journal of the Arizona-Nevada Academy of Science	-1	-1	-1	Not Rated
27	2	Reptiles	FWS	Southwest (Region 2)	gartersnake, northern Mexican	Thamnophis eques megalops	Threatened	20140708	Rorabaugh	2008	AJ	Journal of the Arizona-Nevada Academy of Science	-1	-1	-1	Not Rated
47	23	Mammals	FWS	Pacific (Region 1)	Bat, Pacific sheath-tailed	Emballonura semicaudata rotensis	Endangered	20160123	Glassman	1948	AJ	Journal of the Arnold Arboretum	-1	-1	-1	Out of Print
39	3	Flowering Plants	FWS	Southeast (Region 4)	No common name	Agave eggersiana	Endangered	20141009	Nevling	1970	AJ	Journal of the Arnold Arboretum	-1	-1	-1	Out of Print
38	2	Flowering Plants	FWS	Southeast (Region 4)	Brickell-bush, Florida	Brickellia mosieri	Endangered	20141006	Robertson	1971	AJ	Journal of the Arnold Arboretum	-1	-1	-1	Out of Print
45	1	Birds	FWS	Northeast (Region 5)	Knot, red ()	Calidris canutus rufa	Threatened	20150112	Burke	2009	AJ	Journal of the Barbados Museum and Historical Society	-1	-1	-1	Out of Print
10	2	Flowering Plants	FWS	Southwest (Region 2)	Rose-mallow, Neches River	Hibiscus dasycalyx	Threatened	20131011	Mahler	1981	AJ	Journal of the Botanical Research Institute of Texas	-1	-1	-1	Not Rated
10	2	Flowering Plants	FWS	Southwest (Region 2)	Rose-mallow, Neches River	Hibiscus dasycalyx	Threatened	20131011	Mahler	1987	AJ	Journal of the Botanical Research Institute of Texas	-1	-1	-1	Not Rated
10	2	Flowering Plants	FWS	Southwest (Region 2)	Rose-mallow, Neches River	Hibiscus dasycalyx	Threatened	20131011	George	1990	AJ	Journal of the Botanical Research Institute of Texas	-1	-1	-1	Not Rated
18	3	Flowering Plants	FWS	Southeast (Region 4)	Thoroughwort, Cape Sable	Chromolaena frustrata	Endangered	20131125	Bradley	2002	AJ	Journal of the Botanical Research Institute of Texas	-1	-1	-1	Not Rated
4	38	Snails	FWS	Pacific (Region 1)	Tree snail, Newcomb's	Newcombia cumingi	Endangered	20130811	Catalan	2009	AJ	Journal of the Botanical Research Institute of Texas	-1	-1	-1	Not Rated
43	2	Insects	FWS	Great Lakes (Region 3)	Skipper, Dakota	Hesperia dacotae	Threatened	20141124	Lindsey	1920	AJ	Journal of the Iowa Academy of Sciences	-1	-1	-1	Not Rated
43	2	Insects	FWS	Great Lakes (Region 3)	Skipper, Dakota	Hesperia dacotae	Threatened	20141124	Schlicht	1998	AJ	Journal of the Iowa Academy of Sciences	-1	-1	-1	Not Rated
59	1	Fishes	FWS	Southeast (Region 4)	Darter, Kentucky arrow (Wherever found)	Etheostoma spilotum	Threatened	20161104	Branson	1974	AJ	Journal of the Kentucky Academy of Science	-1	-1	-1	Not Rated
59	1	Fishes	FWS	Southeast (Region 4)	Darter, Kentucky arrow (Wherever found)	Etheostoma spilotum	Threatened	20161104	Greenberg	1981	AJ	Journal of the Kentucky Academy of Science	-1	-1	-1	Not Rated
11	2	Clams	FWS	Southeast (Region 4)	Mucket, Neosho ()	Lampsilis rafinesqueana	Endangered	20131017	Sickel	2007	AJ	Journal of the Kentucky Academy of Science	-1	-1	-1	Not Rated
58	53	Birds	FWS	Pacific (Region 1)	Storm-petrel, band-rumped (USA (HI))	Oceanodroma castro	Endangered	20161031	Smith	1879	AJ	Journal of the Linnean Society	-1	-1	-1	Journal Split
29	5	Fishes	NMFS	NMFS	Sawfish, largetooth	Pristis pristis	Resolved Taxon	20140723	Marichamy	1969	AJ	Journal of the Marine Biological Association of India	-1	-1	-1	Not Rated
49	1	Ferns and Allies	FWS	Southeast (Region 4)	fern, Florida bristle	Trichomanes punctatum ssp. floridanum	Endangered	20151105	Small	1921	AJ	Journal of the New York Botanical Garden	-1	-1	-1	Out of Print
39	3	Flowering Plants	FWS	Southeast (Region 4)	No common name	Agave eggersiana	Endangered	20141009	Rippey	2002	AJ	Journal of the Royal Society of Western Australia	-1	-1	-1	Not Rated
29	5	Fishes	NMFS	NMFS	Sawfish, largetooth	Pristis pristis	Resolved Taxon	20140723	Morgan	2011	AJ	Journal of the Royal Society of Western Australia	-1	-1	-1	Not Rated
61	1	Clams	FWS	Southeast (Region 4)	Moccasinshell, Suwannee (Wherever found)	Medionidus walkeri	Threatened	20161107	Quinn	1988	AJ	Journal of the Southeastern Association of Fish and Wildlife Agencies.	-1	-1	-1	Not Rated
61	1	Clams	FWS	Southeast (Region 4)	Moccasinshell, Suwannee (Wherever found)	Medionidus walkeri	Threatened	20161107	Weller	1999	AJ	Journal of the Southeastern Association of Fish and Wildlife Agencies.	-1	-1	-1	Not Rated
41	1	Birds	FWS	California/Nevada (Region 8)	Cuckoo, yellow-billed (Western U.S. DPS)	Coccyzus americanus	Threatened	20141103	Burquez	1997	AJ	Journal of the Southwest	-1	-1	-1	Not Rated
6	1	Fishes	FWS	Northeast (Region 5)	Darter, diamond	Crystallaria cincotta	Endangered	20130826	Shoup	1940	AJ	Journal of the Tennessee Academy of Science	-1	-1	-1	Not Rated
30	3	Flowering Plants	FWS	Southeast (Region 4)	Sunflower, whorled ()	Helianthus verticillatus	Endangered	20140801	Beatley	1963	AJ	Journal of the Tennessee Academy of Science	-1	-1	-1	Not Rated
6	1	Fishes	FWS	Northeast (Region 5)	Darter, diamond	Crystallaria cincotta	Endangered	20130826	Comiskey	1972	AJ	Journal of the Tennessee Academy of Science	-1	-1	-1	Not Rated
30	3	Flowering Plants	FWS	Southeast (Region 4)	Gladecress, Fleshy-fruit ()	Leavenworthia crassa	Endangered	20140801	Baskin	1986	AJ	Journal of the Tennessee Academy of Science	-1	-1	-1	Not Rated
13	1	Fishes	FWS	Great Lakes (Region 3)	Sculpin, Grotto	Cottus specus	Endangered	20131025	Niemiller	2006	AJ	Journal of the Tennessee Academy of Science	-1	-1	-1	Not Rated
14	2	Clams	FWS	Southeast (Region 4)	Pearlymussel, slabside ()	Pleuronaia dolabelloides	Endangered	20131028	Moles	2007	AJ	Journal of the Tennessee Academy of Science	-1	-1	-1	Not Rated
8	2	Amphibians	FWS	Southwest (Region 2)	Salamander, Jollyville Plateau ()	Eurycea tonkawae	Threatened	20130919	Harlan	2009	AJ	Journal of the Tennessee Academy of Science	-1	-1	-1	Not Rated
21	2	Amphibians	FWS	Southwest (Region 2)	Salamander, Salado ()	Eurycea chisholmensis	Threatened	20140716	Harlan	2009	AJ	Journal of the Tennessee Academy of Science	-1	-1	-1	Not Rated
10	2	Flowering Plants	FWS	Southwest (Region 2)	Rose-mallow, Neches River	Hibiscus dasycalyx	Threatened	20131011	Blake	1958	AJ	Journal of the Washington Academy of Sciences	-1	-1	-1	Not Rated
51	6	Reptiles	FWS/NMFS	NMFS	Sea turtle, green (Central North Pacific DPS)	Chelonia mydas	Threatened	20160506	Bruun	1962	AJ	Journal of the Waterways and Harbors Division	-1	-1	-1	Out of Print
41	1	Birds	FWS	California/Nevada (Region 8)	Cuckoo, yellow-billed (Western U.S. DPS)	Coccyzus americanus	Threatened	20141103	Behre	2003	AJ	Journal of Transnational Law & Policy	-1	-1	-1	Not Rated
42	20	Corals	NMFS	NMFS	No common name ()	Acropora globiceps	Threatened	20141494	Mezaki	2007	AJ	Kuroshio Biosphere	-1	-1	-1	Not Rated
43	2	Insects	FWS	Great Lakes (Region 3)	Skipper, Dakota	Hesperia dacotae	Threatened	20141124	Miller	1981	AJ	Lepidopterists' Society Memoir	-1	-1	-1	Single Issue
16	1	Mammals	FWS	Southeast (Region 4)	bat, Florida bonneted	Eumops floridanus	Endangered	20131101	Eger	1977	AJ	Life Sciences Contributions, Royal Ontario Museum	-1	-1	-1	Out of Print
56	1	Flowering Plants	FWS	Southeast (Region 4)	Orchid, white fringeless ()	Platanthera integrilabia	Threatened	20161105	Zettler	1990	AJ	Lindleyana	-1	-1	-1	Out of Print
56	1	Flowering Plants	FWS	Southeast (Region 4)	Orchid, white fringeless ()	Platanthera integrilabia	Threatened	20161106	Zettler	1992	AJ	Lindleyana	-1	-1	-1	Out of Print
19	15	Insects	FWS	Pacific (Region 1)	Fly, Hawaiian picture-wing	Drosophila digressa	Endangered	20131129	Ganders	1983	AJ	Lyonia	-1	-1	-1	Out of Print
7	1	Flowering Plants	FWS	Southwest (Region 2)	mallow, Gierisch	Sphaeralcea gierischii	Endangered	20130912	Brooks	1999	AJ	Madrono	-1	-1	-1	Not Rated
5	6	Snails	FWS	Southwest (Region 2)	Tryonia, Diamond	Pseudotryonia adamantina	Endangered	20130709	Van Auken	2007	AJ	Madrono	-1	-1	-1	Not Rated
16	1	Mammals	FWS	Southeast (Region 4)	bat, Florida bonneted	Eumops floridanus	Endangered	20131101	Best	1997	AJ	Mammalian Species	-1	-1	-1	Out of Print
23	1	Birds	FWS	Southwest (Region 2)	Prairie-chicken, lesser ()	Tympanuchus pallidicinctus	Threatened	20140512	Verts	2000	AJ	Mammalian Species	-1	-1	-1	Out of Print
46	1	Mammals	FWS	Great Lakes (Region 3)	Bat, Northern long-eared ()	Myotis septentrionalis	Threatened	20150504	Caceres	2000	AJ	Mammalian Species	-1	-1	-1	Out of Print
16	1	Mammals	FWS	Southeast (Region 4)	bat, Florida bonneted	Eumops floridanus	Endangered	20131101	Freeman	1981	AJ	Mammalogy Papers: University of Nebraska State Museum	-1	-1	-1	Single Issue
42	20	Corals	NMFS	NMFS	No common name ()	Acropora globiceps	Threatened	20141140	Bak	1982	AJ	Marine Biology Letters	-1	-1	-1	Out of Print
29	5	Fishes	NMFS	NMFS	Sawfish, largetooth	Pristis pristis	Resolved Taxon	20140723	Dan	1994	AJ	Marine Fisheries Information Service, Technical and Extension Series	-1	-1	-1	Not Rated
51	6	Reptiles	FWS/NMFS	NMFS	Sea turtle, green (Central North Pacific DPS)	Chelonia mydas	Threatened	20160506	Dizon	1982	AJ	Marine Fisheries Review	-1	-1	-1	Not Rated
33	4	Fishes	NMFS	NMFS	Shark, Scalloped Hammerhead (Eastern Pacific DPS)	Sphyrna lewini	Endangered	20140902	Berkeley	1988	AJ	Marine Fisheries Review	-1	-1	-1	Not Rated
33	4	Fishes	NMFS	NMFS	Shark, Scalloped Hammerhead (Eastern Pacific DPS)	Sphyrna lewini	Endangered	20140902	Boggs	1993	AJ	Marine Fisheries Review	-1	-1	-1	Not Rated
33	4	Fishes	NMFS	NMFS	Shark, Scalloped Hammerhead (Eastern Pacific DPS)	Sphyrna lewini	Endangered	20140902	Beerkircher	2002	AJ	Marine Fisheries Review	-1	-1	-1	Not Rated
33	4	Fishes	NMFS	NMFS	Shark, Scalloped Hammerhead (Eastern Pacific DPS)	Sphyrna lewini	Endangered	20140902	Morgan	2009	AJ	Marine Fisheries Review	-1	-1	-1	Not Rated
34	5	Fishes	NMFS	NMFS	sturgeon, Sakhalin	Acipenser mikadoi	Endangered	20141095	Zhang	2011	AJ	Marine Fisheries Review	-1	-1	-1	Not Rated
45	1	Birds	FWS	Northeast (Region 5)	Knot, red ()	Calidris canutus rufa	Threatened	20150112	Hurne	1988	AJ	Marine Mining	-1	-1	-1	Out of Print
51	6	Reptiles	FWS/NMFS	NMFS	Sea turtle, green (Central North Pacific DPS)	Chelonia mydas	Threatened	20160506	Meadows	2004	AJ	Marine Turtle Newsletter	-1	-1	-1	Not Rated
16	1	Mammals	FWS	Southeast (Region 4)	bat, Florida bonneted	Eumops floridanus	Endangered	20131101	Layne	1974	AJ	Memoir Miami Geological Society	-1	-1	-1	Out of Print
29	5	Fishes	NMFS	NMFS	Sawfish, largetooth	Pristis pristis	Resolved Taxon	20140723	Bigelow	1953	AJ	Memoir Sears Foundation for Marine Research	-1	-1	-1	Out of Print
11	2	Clams	FWS	Southeast (Region 4)	Mucket, Neosho ()	Lampsilis rafinesqueana	Endangered	20131017	Ortmann	1919	AJ	Memoirs of the Carnegie Museum	-1	-1	-1	Out of Print
58	53	Birds	FWS	Pacific (Region 1)	Storm-petrel, band-rumped (USA (HI))	Oceanodroma castro	Endangered	20161031	Blackburn	1887	AJ	Memoirs of the Literary and Philosophical Society of Manchester	-1	-1	-1	Out of Print
29	5	Fishes	NMFS	NMFS	Sawfish, largetooth	Pristis pristis	Resolved Taxon	20140723	Garman	1913	AJ	Memoirs of the Museum of Comparative Zoology	-1	-1	-1	Out of Print
39	3	Flowering Plants	FWS	Southeast (Region 4)	No common name	Agave eggersiana	Endangered	20141009	Trelease	1913	AJ	Memoirs of the National Academy of Sciences	-1	-1	-1	Out of Print
30	3	Flowering Plants	FWS	Southeast (Region 4)	Sunflower, whorled ()	Helianthus verticillatus	Endangered	20140801	Heiser	1969	AJ	Memoirs of the Torrey Botanical Club	-1	-1	-1	Single Issue
12	1	Insects	FWS	California/Nevada (Region 8)	Butterfly, Mount Charleston blue	Icaricia (Plebejus) shasta charlestonensis	Endangered	20131021	Niles	2007	AJ	Mentzelia	-1	-1	-1	Single Issue
48	1	Reptiles	FWS	Southeast (Region 4)	Snake, black pine ()	Pituophis melanoleucus lodingi	Threatened	20151105	Blanchard	1924	AJ	Michigan Academician	-1	-1	-1	Not Rated
32	1	Fishes	FWS	Southwest (Region 2)	Sucker, Zuni bluehead	Catostomus discobolus yarrowi	Endangered	20140825	Miller	1961	AJ	Michigan Academician	-1	-1	-1	Not Rated
46	1	Mammals	FWS	Great Lakes (Region 3)	Bat, Northern long-eared ()	Myotis septentrionalis	Threatened	20150504	Kurta	1982	AJ	Michigan Academician	-1	-1	-1	Not Rated
46	1	Mammals	FWS	Great Lakes (Region 3)	Bat, Northern long-eared ()	Myotis septentrionalis	Threatened	20150504	Kurta	1997	AJ	Michigan Academician	-1	-1	-1	Not Rated
47	23	Mammals	FWS	Pacific (Region 1)	Bat, Pacific sheath-tailed	Emballonura semicaudata rotensis	Endangered	20160606	Stone	1970	AJ	Micronesica	-1	-1	-1	Not Rated
47	23	Mammals	FWS	Pacific (Region 1)	Bat, Pacific sheath-tailed	Emballonura semicaudata rotensis	Endangered	20160511	Rodda	1991	AJ	Micronesica	-1	-1	-1	Not Rated
47	23	Mammals	FWS	Pacific (Region 1)	Bat, Pacific sheath-tailed	Emballonura semicaudata rotensis	Endangered	20160601	Steadman	1992	AJ	Micronesica	-1	-1	-1	Not Rated
19	15	Insects	FWS	Pacific (Region 1)	Fly, Hawaiian picture-wing	Drosophila digressa	Endangered	20131129	Nafus	1993	AJ	Micronesica	-1	-1	-1	Not Rated
57	5	Mammals	FWS	Pacific (Region 1)	Bat, Pacific sheath-tailed (American Samoa)	Emballonura semicaudata semicaudata	Endangered	20161024	Tauiliili	1993	AJ	Micronesica	-1	-1	-1	Not Rated
58	53	Birds	FWS	Pacific (Region 1)	Storm-petrel, band-rumped (USA (HI))	Oceanodroma castro	Endangered	20161031	Nafus	1993	AJ	Micronesica	-1	-1	-1	Not Rated
47	23	Mammals	FWS	Pacific (Region 1)	Bat, Pacific sheath-tailed	Emballonura semicaudata rotensis	Endangered	20160131	Grant	1994	AJ	Micronesica	-1	-1	-1	Not Rated
57	5	Mammals	FWS	Pacific (Region 1)	Bat, Pacific sheath-tailed (American Samoa)	Emballonura semicaudata semicaudata	Endangered	20161024	Grant	1994	AJ	Micronesica	-1	-1	-1	Not Rated
47	23	Mammals	FWS	Pacific (Region 1)	Bat, Pacific sheath-tailed	Emballonura semicaudata rotensis	Endangered	20160516	Schreiner	1997	AJ	Micronesica	-1	-1	-1	Not Rated
47	23	Mammals	FWS	Pacific (Region 1)	Bat, Pacific sheath-tailed	Emballonura semicaudata rotensis	Endangered	20160421	Perry	1999	AJ	Micronesica	-1	-1	-1	Not Rated
47	23	Mammals	FWS	Pacific (Region 1)	Bat, Pacific sheath-tailed	Emballonura semicaudata rotensis	Endangered	20160505	Ritter	1999	AJ	Micronesica	-1	-1	-1	Not Rated
47	23	Mammals	FWS	Pacific (Region 1)	Bat, Pacific sheath-tailed	Emballonura semicaudata rotensis	Endangered	20160603	Steadman	1999	AJ	Micronesica	-1	-1	-1	Not Rated
51	6	Reptiles	FWS/NMFS	NMFS	Sea turtle, green (Central North Pacific DPS)	Chelonia mydas	Threatened	20160506	Kolinski	2001	AJ	Micronesica	-1	-1	-1	Not Rated
47	23	Mammals	FWS	Pacific (Region 1)	Bat, Pacific sheath-tailed	Emballonura semicaudata rotensis	Endangered	20160614	Tarburton	2002	AJ	Micronesica	-1	-1	-1	Not Rated
57	5	Mammals	FWS	Pacific (Region 1)	Bat, Pacific sheath-tailed (American Samoa)	Emballonura semicaudata semicaudata	Endangered	20161024	Tarburton	2002	AJ	Micronesica	-1	-1	-1	Not Rated
42	20	Corals	NMFS	NMFS	No common name ()	Acropora globiceps	Threatened	20141567	Randall	2003	AJ	Micronesica	-1	-1	-1	Not Rated
51	6	Reptiles	FWS/NMFS	NMFS	Sea turtle, green (Central North Pacific DPS)	Chelonia mydas	Threatened	20160506	Kolinski	2004	AJ	Micronesica	-1	-1	-1	Not Rated
51	6	Reptiles	FWS/NMFS	NMFS	Sea turtle, green (Central North Pacific DPS)	Chelonia mydas	Threatened	20160506	Kolinski	2005	AJ	Micronesica	-1	-1	-1	Not Rated
47	23	Mammals	FWS	Pacific (Region 1)	Bat, Pacific sheath-tailed	Emballonura semicaudata rotensis	Endangered	20160325	Marler	2006	AJ	Micronesica	-1	-1	-1	Not Rated
47	23	Mammals	FWS	Pacific (Region 1)	Bat, Pacific sheath-tailed	Emballonura semicaudata rotensis	Endangered	20151210	Costion	2012	AJ	Micronesica	-1	-1	-1	Not Rated
32	1	Fishes	FWS	Southwest (Region 2)	Sucker, Zuni bluehead	Catostomus discobolus yarrowi	Endangered	20140825	Smith	1966	AJ	Miscellaneous Publications of the Museum of Zoology, University of Michigan	-1	-1	-1	Single Issue
4	38	Snails	FWS	Pacific (Region 1)	Tree snail, Newcomb's	Newcombia cumingi	Endangered	20131215	Luna	2003	AJ	Native Plants	-1	-1	-1	Not Rated
19	15	Insects	FWS	Pacific (Region 1)	Fly, Hawaiian picture-wing	Drosophila digressa	Endangered	20131129	Luna	2003	AJ	Native Plants	-1	-1	-1	Not Rated
47	23	Mammals	FWS	Pacific (Region 1)	Bat, Pacific sheath-tailed	Emballonura semicaudata rotensis	Endangered	20160310	Kurozumi	1994	AJ	Natural History Research	-1	-1	-1	Single Issue
47	23	Mammals	FWS	Pacific (Region 1)	Bat, Pacific sheath-tailed	Emballonura semicaudata rotensis	Endangered	20160413	Ohba	1994	AJ	Natural History Research	-1	-1	-1	Single Issue
42	20	Corals	NMFS	NMFS	No common name ()	Acropora globiceps	Threatened	20141566	Randall	1995	AJ	Natural History Research	-1	-1	-1	Single Issue
34	5	Fishes	NMFS	NMFS	sturgeon, Sakhalin	Acipenser mikadoi	Endangered	20141011	Magnin	1963	AJ	Naturaliste Canadien	-1	-1	-1	Not Rated
27	2	Reptiles	FWS	Southwest (Region 2)	gartersnake, northern Mexican	Thamnophis eques megalops	Threatened	20140708	Soles	2003	AJ	New Mexico Botanist	-1	-1	-1	Not Rated
5	6	Snails	FWS	Southwest (Region 2)	Tryonia, Diamond	Pseudotryonia adamantina	Endangered	20130709	Taylor	1987	AJ	New Mexico Bureau of Mines and Mineral Resources Bulletin	-1	-1	-1	Out of Print
28	1	Mammals	FWS	Southwest (Region 2)	Mouse, New Mexico meadow jumping ()	Zapus hudsonius luteus	Endangered	20140710	Hoffman	2003	AJ	New Mexico Geology	-1	-1	-1	Not Rated
32	1	Fishes	FWS	Southwest (Region 2)	Sucker, Zuni bluehead	Catostomus discobolus yarrowi	Endangered	20140825	Allen	2005	AJ	New Mexico Museum of Natural History and Science Bulletin	-1	-1	-1	Out of Print
41	1	Birds	FWS	California/Nevada (Region 8)	Cuckoo, yellow-billed (Western U.S. DPS)	Coccyzus americanus	Threatened	20141103	Hubbard	1978	AJ	New Mexico Ornithological Society Publicatoin	-1	-1	-1	Single Issue
12	1	Insects	FWS	California/Nevada (Region 8)	Butterfly, Mount Charleston blue	Icaricia (Plebejus) shasta charlestonensis	Endangered	20131021	Joslin	1998	AJ	News of the Lepidopterists Society	-1	-1	-1	Not Rated
35	2	Insects	FWS	Southeast (Region 4)	Butterfly, Florida leafwing ()	Anaea troglodyta floridalis	Endangered	20140911	Salvato	2009	AJ	News of the Lepidopterists Society	-1	-1	-1	Not Rated
35	2	Insects	FWS	Southeast (Region 4)	Butterfly, Florida leafwing ()	Anaea troglodyta floridalis	Endangered	20140911	Salvato	2010	AJ	News of the Lepidopterists Society	-1	-1	-1	Not Rated
35	2	Insects	FWS	Southeast (Region 4)	Butterfly, Florida leafwing ()	Anaea troglodyta floridalis	Endangered	20140911	Salvato	2010	AJ	News of the Lepidopterists Society	-1	-1	-1	Not Rated
35	2	Insects	FWS	Southeast (Region 4)	Butterfly, Florida leafwing ()	Anaea troglodyta floridalis	Endangered	20140911	Salvato	2010	AJ	News of the Lepidopterists Society	-1	-1	-1	Not Rated
59	1	Fishes	FWS	Southeast (Region 4)	Darter, Kentucky arrow (Wherever found)	Etheostoma spilotum	Threatened	20161104	BrimBox	1999	AJ	North American Benthological Society Bulletin	-1	-1	-1	Not Rated
11	2	Clams	FWS	Southeast (Region 4)	Mucket, Neosho ()	Lampsilis rafinesqueana	Endangered	20131017	Stoeckel	2003	AJ	North American Benthological Society Bulletin	-1	-1	-1	Not Rated
8	2	Amphibians	FWS	Southwest (Region 2)	Salamander, Jollyville Plateau ()	Eurycea tonkawae	Threatened	20130919	Scoggins	2007	AJ	North American Benthological Society Bulletin	-1	-1	-1	Not Rated
21	2	Amphibians	FWS	Southwest (Region 2)	Salamander, Salado ()	Eurycea chisholmensis	Threatened	20141020	Scoggins	2007	AJ	North American Benthological Society Bulletin	-1	-1	-1	Not Rated
45	1	Birds	FWS	Northeast (Region 5)	Knot, red ()	Calidris canutus rufa	Threatened	20150112	Myers	1983	AJ	North American Birds	-1	-1	-1	Not Rated
53	1	Birds	FWS	Southeast (Region 4)	Warbler, elfin-woods (Wherever found)	Setophaga angelae	Threatened	20160722	Wiley	1985	AJ	North American Birds	-1	-1	-1	Not Rated
41	1	Birds	FWS	California/Nevada (Region 8)	Cuckoo, yellow-billed (Western U.S. DPS)	Coccyzus americanus	Threatened	20141103	Siddle	1992	AJ	North American Birds	-1	-1	-1	Not Rated
45	1	Birds	FWS	Northeast (Region 5)	Knot, red ()	Calidris canutus rufa	Threatened	20150112	Niven	2011	AJ	North American Birds	-1	-1	-1	Not Rated
22	4	Mammals	FWS	Pacific (Region 1)	Pocket gopher, Roy Prairie	Thomomys mazama glacialis	Threatened	20140515	Bailey	1915	AJ	North American Fauna	-1	-1	-1	Single Issue
23	1	Birds	FWS	Southwest (Region 2)	Prairie-chicken, lesser ()	Tympanuchus pallidicinctus	Threatened	20140512	Bailey	1915	AJ	North American Fauna	-1	-1	-1	Single Issue
17	2	Insects	FWS	Pacific (Region 1)	Checkerspot, Taylor's (=whulge)	Euphydryas editha taylori	Endangered	20131104	Stone	2011	AJ	North American Fungi	-1	-1	-1	Not Rated
8	2	Amphibians	FWS	Southwest (Region 2)	Salamander, Jollyville Plateau ()	Eurycea tonkawae	Threatened	20130919	Booth	1991	AJ	Northwest Environmental Journal	-1	-1	-1	Out of Print
21	2	Amphibians	FWS	Southwest (Region 2)	Salamander, Salado ()	Eurycea chisholmensis	Threatened	20140422	Booth	1991	AJ	Northwest Environmental Journal	-1	-1	-1	Out of Print
37	1	Amphibians	FWS	California/Nevada (Region 8)	Frog, Oregon spotted	Rana pretiosa	Threatened	20140929	McAllister	1995	AJ	Northwest Fauna	-1	-1	-1	Single Issue
17	2	Insects	FWS	Pacific (Region 1)	Checkerspot, Taylor's (=whulge)	Euphydryas editha taylori	Endangered	20131104	Goodge	1950	AJ	Northwestern Naturalist	-1	-1	-1	Not Rated
22	4	Mammals	FWS	Pacific (Region 1)	Pocket gopher, Roy Prairie	Thomomys mazama glacialis	Threatened	20140577	Johnson	1960	AJ	Northwestern Naturalist	-1	-1	-1	Not Rated
23	1	Birds	FWS	Southwest (Region 2)	Prairie-chicken, lesser ()	Tympanuchus pallidicinctus	Threatened	20140512	Johnson	1960	AJ	Northwestern Naturalist	-1	-1	-1	Not Rated
17	2	Insects	FWS	Pacific (Region 1)	Checkerspot, Taylor's (=whulge)	Euphydryas editha taylori	Endangered	20131104	Retfalvi	1963	AJ	Northwestern Naturalist	-1	-1	-1	Not Rated
22	4	Mammals	FWS	Pacific (Region 1)	Pocket gopher, Roy Prairie	Thomomys mazama glacialis	Threatened	20140582	Livezey	1979	AJ	Northwestern Naturalist	-1	-1	-1	Not Rated
23	1	Birds	FWS	Southwest (Region 2)	Prairie-chicken, lesser ()	Tympanuchus pallidicinctus	Threatened	20140512	Livezey	1979	AJ	Northwestern Naturalist	-1	-1	-1	Not Rated
37	1	Amphibians	FWS	California/Nevada (Region 8)	Frog, Oregon spotted	Rana pretiosa	Threatened	20140929	McAllister	1993	AJ	Northwestern Naturalist	-1	-1	-1	Not Rated
37	1	Amphibians	FWS	California/Nevada (Region 8)	Frog, Oregon spotted	Rana pretiosa	Threatened	20140929	Leonard	1997	AJ	Northwestern Naturalist	-1	-1	-1	Not Rated
37	1	Amphibians	FWS	California/Nevada (Region 8)	Frog, Oregon spotted	Rana pretiosa	Threatened	20140929	Bowerman	2003	AJ	Northwestern Naturalist	-1	-1	-1	Not Rated
37	1	Amphibians	FWS	California/Nevada (Region 8)	Frog, Oregon spotted	Rana pretiosa	Threatened	20140929	Pearl	2005	AJ	Northwestern Naturalist	-1	-1	-1	Not Rated
37	1	Amphibians	FWS	California/Nevada (Region 8)	Frog, Oregon spotted	Rana pretiosa	Threatened	20140929	Hayes	2009	AJ	Northwestern Naturalist	-1	-1	-1	Not Rated
37	1	Amphibians	FWS	California/Nevada (Region 8)	Frog, Oregon spotted	Rana pretiosa	Threatened	20140929	Pearl	2009	AJ	Northwestern Naturalist	-1	-1	-1	Not Rated
58	53	Birds	FWS	Pacific (Region 1)	Storm-petrel, band-rumped (USA (HI))	Oceanodroma castro	Endangered	20161031	Hosaka	1940	AJ	Occasional Papers of the Bishop Museum	-1	-1	-1	Single Issue
4	38	Snails	FWS	Pacific (Region 1)	Tree snail, Newcomb's	Newcombia cumingi	Endangered	20140923	Wood	2006	AJ	Occasional Papers of the Bishop Museum	-1	-1	-1	Single Issue
4	38	Snails	FWS	Pacific (Region 1)	Tree snail, Newcomb's	Newcombia cumingi	Endangered	20140925	Wood	2007	AJ	Occasional Papers of the Bishop Museum	-1	-1	-1	Single Issue
45	1	Birds	FWS	Northeast (Region 5)	Knot, red ()	Calidris canutus rufa	Threatened	20150112	Morrison	2001	AJ	Occasional Papers of the Canadian Wildlife Service	-1	-1	-1	Out of Print					IG
28	1	Mammals	FWS	Southwest (Region 2)	Mouse, New Mexico meadow jumping ()	Zapus hudsonius luteus	Endangered	20140710	Jones	1999	AJ	Occasional Papers of the Museum of Texas Tech Univerisity	-1	-1	-1	Single Issue
6	1	Fishes	FWS	Northeast (Region 5)	Darter, diamond	Crystallaria cincotta	Endangered	20130826	Fowler	1918	AJ	Occasional Papers of the Museum of Zoology, University of Michigan	-1	-1	-1	Single Issue
50	1	Fishes	NMFS	NMFS	coelacanth, African (Tanzanian DPS)	Latimeria chalumnae	Threatened	20160428	Fricke	1998	AJ	Oceanographic Literature Review	-1	-1	-1	Not Rated
53	1	Birds	FWS	Southeast (Region 4)	Warbler, elfin-woods (Wherever found)	Setophaga angelae	Threatened	20160722	Mendez-Tejeda	2015	AJ	Open Journal of Forestry	-1	-1	-1	Not Rated
42	20	Corals	NMFS	NMFS	No common name ()	Acropora globiceps	Threatened	20141433	Latypov	2011	AJ	Open Journal of Marine Science	-1	-1	-1	Not Rated
4	38	Snails	FWS	Pacific (Region 1)	Tree snail, Newcomb's	Newcombia cumingi	Endangered	20131113	James	1991	AJ	Ornithological Monographs	-1	-1	-1	Out of Print
44	1	Birds	FWS	Mountain-Prairie (Region 6)	sage-grouse, Gunnison (entire)	Centrocercus minimus	Threatened	20141222	McLean	2006	AJ	Ornithological Monographs	-1	-1	-1	Out of Print
17	2	Insects	FWS	Pacific (Region 1)	Checkerspot, Taylor's (=whulge)	Euphydryas editha taylori	Endangered	20131104	Bowles	1898	AJ	Osprey	-1	-1	-1	Not Rated
57	5	Mammals	FWS	Pacific (Region 1)	Bat, Pacific sheath-tailed (American Samoa)	Emballonura semicaudata semicaudata	Endangered	20161024	Atkinson	2006	AJ	Pacific Conservation Biology	-1	-1	-1	Not Rated
19	15	Insects	FWS	Pacific (Region 1)	Fly, Hawaiian picture-wing	Drosophila digressa	Endangered	20131129	Chapin	2007	AJ	Pacific Conservation Biology	-1	-1	-1	Not Rated
58	53	Birds	FWS	Pacific (Region 1)	Storm-petrel, band-rumped (USA (HI))	Oceanodroma castro	Endangered	20161031	Chapin	2007	AJ	Pacific Conservation Biology	-1	-1	-1	Not Rated
19	15	Insects	FWS	Pacific (Region 1)	Fly, Hawaiian picture-wing	Drosophila digressa	Endangered	20131129	Cordell	2008	AJ	Pacific Conservation Biology	-1	-1	-1	Not Rated
4	38	Snails	FWS	Pacific (Region 1)	Tree snail, Newcomb's	Newcombia cumingi	Endangered	20130913	Fischer	2007	AJ	Pacific Historical Review	-1	-1	-1	Not Rated
19	15	Insects	FWS	Pacific (Region 1)	Fly, Hawaiian picture-wing	Drosophila digressa	Endangered	20131129	Fischer	2007	AJ	Pacific Historical Review	-1	-1	-1	Not Rated
58	53	Birds	FWS	Pacific (Region 1)	Storm-petrel, band-rumped (USA (HI))	Oceanodroma castro	Endangered	20161031	Fischer	2007	AJ	Pacific Historical Review	-1	-1	-1	Not Rated
19	15	Insects	FWS	Pacific (Region 1)	Fly, Hawaiian picture-wing	Drosophila digressa	Endangered	20131129	Gagne	1979	AJ	Pacific Insects	-1	-1	-1	Out of Print
58	53	Birds	FWS	Pacific (Region 1)	Storm-petrel, band-rumped (USA (HI))	Oceanodroma castro	Endangered	20161031	Gagne	1979	AJ	Pacific Insects	-1	-1	-1	Out of Print
47	23	Mammals	FWS	Pacific (Region 1)	Bat, Pacific sheath-tailed	Emballonura semicaudata rotensis	Endangered	20160514	Russell	1998	AJ	Pacific Studies Journal	-1	-1	-1	Not Rated
18	3	Flowering Plants	FWS	Southeast (Region 4)	Thoroughwort, Cape Sable	Chromolaena frustrata	Endangered	20131125	Lakshmi	2011	AJ	Pakistan Journal of Scientific and Industrial Research	-1	-1	-1	Not Rated
42	20	Corals	NMFS	NMFS	No common name ()	Acropora globiceps	Threatened	20141415	Kiessling	2004	AJ	Palaeogeography, Palaeoclimatology, Palaeoecology	-1	-1	-1	Not Rated
19	15	Insects	FWS	Pacific (Region 1)	Fly, Hawaiian picture-wing	Drosophila digressa	Endangered	20131129	Hodel	2007	AJ	Palms	-1	-1	-1	Not Rated
58	53	Birds	FWS	Pacific (Region 1)	Storm-petrel, band-rumped (USA (HI))	Oceanodroma castro	Endangered	20161031	Hodel	2009	AJ	Palms	-1	-1	-1	Not Rated
33	4	Fishes	NMFS	NMFS	Shark, Scalloped Hammerhead (Eastern Pacific DPS)	Sphyrna lewini	Endangered	20140902	Bizzarro	2009	AJ	Pan-American Journal of Aquatic Sciences	-1	-1	-1	Not Rated
45	1	Birds	FWS	Northeast (Region 5)	Knot, red ()	Calidris canutus rufa	Threatened	20150112	Muehe	2010	AJ	Pan-American Journal of Aquatic Sciences	-1	-1	-1	Not Rated
41	1	Birds	FWS	California/Nevada (Region 8)	Cuckoo, yellow-billed (Western U.S. DPS)	Coccyzus americanus	Threatened	20141103	Kemper	1996	AJ	Passenger Pigeon	-1	-1	-1	Not Rated
47	23	Mammals	FWS	Pacific (Region 1)	Bat, Pacific sheath-tailed	Emballonura semicaudata rotensis	Endangered	20151104	Ames	1914	AJ	Philippine Journal of Science	-1	-1	-1	Not Rated
47	23	Mammals	FWS	Pacific (Region 1)	Bat, Pacific sheath-tailed	Emballonura semicaudata rotensis	Endangered	20160329	Merrill	1914	AJ	Philippine Journal of Science	-1	-1	-1	Not Rated
34	5	Fishes	NMFS	NMFS	sturgeon, Sakhalin	Acipenser mikadoi	Endangered	20140970	Hui	2012	AJ	Physics Procedia	-1	-1	-1	Not Rated
4	38	Snails	FWS	Pacific (Region 1)	Tree snail, Newcomb's	Newcombia cumingi	Endangered	20130901	Degener	1976	AJ	Phytologia	-1	-1	-1	Not Rated
19	15	Insects	FWS	Pacific (Region 1)	Fly, Hawaiian picture-wing	Drosophila digressa	Endangered	20131129	Degener	1976	AJ	Phytologia	-1	-1	-1	Not Rated
58	53	Birds	FWS	Pacific (Region 1)	Storm-petrel, band-rumped (USA (HI))	Oceanodroma castro	Endangered	20161031	Degener	1976	AJ	Phytologia	-1	-1	-1	Not Rated
47	23	Mammals	FWS	Pacific (Region 1)	Bat, Pacific sheath-tailed	Emballonura semicaudata rotensis	Endangered	20160112	Fosberg	1979	AJ	Phytologia	-1	-1	-1	Not Rated
58	53	Birds	FWS	Pacific (Region 1)	Storm-petrel, band-rumped (USA (HI))	Oceanodroma castro	Endangered	20161031	St John	1981	AJ	Phytologia	-1	-1	-1	Not Rated
58	53	Birds	FWS	Pacific (Region 1)	Storm-petrel, band-rumped (USA (HI))	Oceanodroma castro	Endangered	20161031	St John	1984	AJ	Phytologia	-1	-1	-1	Not Rated
4	38	Snails	FWS	Pacific (Region 1)	Tree snail, Newcomb's	Newcombia cumingi	Endangered	20140408	St John	1987	AJ	Phytologia	-1	-1	-1	Not Rated
19	15	Insects	FWS	Pacific (Region 1)	Fly, Hawaiian picture-wing	Drosophila digressa	Endangered	20131129	St. John	1987	AJ	Phytologia	-1	-1	-1	Not Rated
58	53	Birds	FWS	Pacific (Region 1)	Storm-petrel, band-rumped (USA (HI))	Oceanodroma castro	Endangered	20161031	St John	1987	AJ	Phytologia	-1	-1	-1	Not Rated
28	1	Mammals	FWS	Southwest (Region 2)	Mouse, New Mexico meadow jumping ()	Zapus hudsonius luteus	Endangered	20140710	Pendleton	1982	AJ	Prairie Naturalist	-1	-1	-1	Not Rated
47	23	Mammals	FWS	Pacific (Region 1)	Bat, Pacific sheath-tailed	Emballonura semicaudata rotensis	Endangered	20151120	Brown	1972	AJ	Proceedings of the California Academy of Sciences	-1	-1	-1	Not Rated
27	2	Reptiles	FWS	Southwest (Region 2)	gartersnake, northern Mexican	Thamnophis eques megalops	Threatened	20140708	Bestgen	1989	AJ	Proceedings of the Desert Fishes Council	-1	-1	-1	Single Issue
27	2	Reptiles	FWS	Southwest (Region 2)	gartersnake, northern Mexican	Thamnophis eques megalops	Threatened	20140708	Stefferud	1996	AJ	Proceedings of the Desert Fishes Council	-1	-1	-1	Single Issue
47	23	Mammals	FWS	Pacific (Region 1)	Bat, Pacific sheath-tailed	Emballonura semicaudata rotensis	Endangered	20160714	Williams	1936	AJ	Proceedings of the Hawaiian Entomological Society	-1	-1	-1	Not Rated
58	53	Birds	FWS	Pacific (Region 1)	Storm-petrel, band-rumped (USA (HI))	Oceanodroma castro	Endangered	20161031	Williams	1936	AJ	Proceedings of the Hawaiian Entomological Society	-1	-1	-1	Not Rated
4	38	Snails	FWS	Pacific (Region 1)	Tree snail, Newcomb's	Newcombia cumingi	Endangered	20130919	Gagne	1983	AJ	Proceedings of the Hawaiian Entomological Society	-1	-1	-1	Not Rated
57	5	Mammals	FWS	Pacific (Region 1)	Bat, Pacific sheath-tailed (American Samoa)	Emballonura semicaudata semicaudata	Endangered	20161024	Howarth	1983	AJ	Proceedings of the Hawaiian Entomological Society	-1	-1	-1	Not Rated
19	15	Insects	FWS	Pacific (Region 1)	Fly, Hawaiian picture-wing	Drosophila digressa	Endangered	20131129	Spieth	1986	AJ	Proceedings of the Hawaiian Entomological Society	-1	-1	-1	Not Rated
19	15	Insects	FWS	Pacific (Region 1)	Fly, Hawaiian picture-wing	Drosophila digressa	Endangered	20131129	Funasaki	1988	AJ	Proceedings of the Hawaiian Entomological Society	-1	-1	-1	Not Rated
19	15	Insects	FWS	Pacific (Region 1)	Fly, Hawaiian picture-wing	Drosophila digressa	Endangered	20131129	Wong	1988	AJ	Proceedings of the Hawaiian Entomological Society	-1	-1	-1	Not Rated
58	53	Birds	FWS	Pacific (Region 1)	Storm-petrel, band-rumped (USA (HI))	Oceanodroma castro	Endangered	20161031	Wong	1988	AJ	Proceedings of the Hawaiian Entomological Society	-1	-1	-1	Not Rated
57	5	Mammals	FWS	Pacific (Region 1)	Bat, Pacific sheath-tailed (American Samoa)	Emballonura semicaudata semicaudata	Endangered	20161024	Cook	2001	AJ	Proceedings of the Hawaiian Entomological Society	-1	-1	-1	Not Rated
19	15	Insects	FWS	Pacific (Region 1)	Fly, Hawaiian picture-wing	Drosophila digressa	Endangered	20131129	Krushelnycky	2005	AJ	Proceedings of the Hawaiian Entomological Society	-1	-1	-1	Not Rated
58	53	Birds	FWS	Pacific (Region 1)	Storm-petrel, band-rumped (USA (HI))	Oceanodroma castro	Endangered	20161031	Kurshelnycky	2005	AJ	Proceedings of the Hawaiian Entomological Society	-1	-1	-1	Not Rated
19	15	Insects	FWS	Pacific (Region 1)	Fly, Hawaiian picture-wing	Drosophila digressa	Endangered	20131129	Giffin	2007	AJ	Proceedings of the Hawaiian Entomological Society	-1	-1	-1	Not Rated
19	15	Insects	FWS	Pacific (Region 1)	Fly, Hawaiian picture-wing	Drosophila digressa	Endangered	20131129	Loope	2007	AJ	Proceedings of the Hawaiian Entomological Society	-1	-1	-1	Not Rated
46	1	Mammals	FWS	Great Lakes (Region 3)	Bat, Northern long-eared ()	Myotis septentrionalis	Threatened	20150504	Whitaker	1992	AJ	Proceedings of the Indiana Academy of Science	-1	-1	-1	Not Rated
46	1	Mammals	FWS	Great Lakes (Region 3)	Bat, Northern long-eared ()	Myotis septentrionalis	Threatened	20150504	Sparks	2008	AJ	Proceedings of the Indiana Academy of Science	-1	-1	-1	Not Rated
11	2	Clams	FWS	Southeast (Region 4)	Mucket, Neosho ()	Lampsilis rafinesqueana	Endangered	20131017	Isely	1924	AJ	Proceedings of the Oklahoma Academy of Science	-1	-1	-1	Not Rated
21	2	Amphibians	FWS	Southwest (Region 2)	Salamander, Salado ()	Eurycea chisholmensis	Threatened	20141130	Tumlison	1997	AJ	Proceedings of the Oklahoma Academy of Science	-1	-1	-1	Not Rated
13	1	Fishes	FWS	Great Lakes (Region 3)	Sculpin, Grotto	Cottus specus	Endangered	20131025	Tumlinson	2002	AJ	Proceedings of the Oklahoma Academy of Science	-1	-1	-1	Not Rated
58	53	Birds	FWS	Pacific (Region 1)	Storm-petrel, band-rumped (USA (HI))	Oceanodroma castro	Endangered	20161031	Ridgway	1882	AJ	Proceedings of the United States National Museum	-1	-1	-1	Out of Print
58	53	Birds	FWS	Pacific (Region 1)	Storm-petrel, band-rumped (USA (HI))	Oceanodroma castro	Endangered	20161031	Stejneger	1887	AJ	Proceedings of the United States National Museum	-1	-1	-1	Out of Print
59	1	Fishes	FWS	Southeast (Region 4)	Darter, Kentucky arrow (Wherever found)	Etheostoma spilotum	Threatened	20161104	Gilbert	1887	AJ	Proceedings of the United States National Museum	-1	-1	-1	Out of Print
44	1	Birds	FWS	Mountain-Prairie (Region 6)	sage-grouse, Gunnison (entire)	Centrocercus minimus	Threatened	20141222	Braun	1987	AJ	Proceedings of the Western Association of Fish and Wildlife Agencies	-1	-1	-1	Out of Print
44	1	Birds	FWS	Mountain-Prairie (Region 6)	sage-grouse, Gunnison (entire)	Centrocercus minimus	Threatened	20141222	Braun	1998	AJ	Proceedings of the Western Association of Fish and Wildlife Agencies	-1	-1	-1	Out of Print
27	2	Reptiles	FWS	Southwest (Region 2)	gartersnake, northern Mexican	Thamnophis eques megalops	Threatened	20140708	Vitt	1978	AJ	Proceedings of the Western Foundation of Vertebrate Zoology	-1	-1	-1	Out of Print
44	1	Birds	FWS	Mountain-Prairie (Region 6)	sage-grouse, Gunnison (entire)	Centrocercus minimus	Threatened	20141222	Braun	1986	AJ	Proceedings on Issues and Technology in the Management of Impacted Western Wildlife	-1	-1	-1	Single Issue
41	1	Birds	FWS	California/Nevada (Region 8)	Cuckoo, yellow-billed (Western U.S. DPS)	Coccyzus americanus	Threatened	20141103	Little	1992	AJ	Rangelands	-1	-1	-1	Not Rated
44	1	Birds	FWS	Mountain-Prairie (Region 6)	sage-grouse, Gunnison (entire)	Centrocercus minimus	Threatened	20141222	Sammons	1998	AJ	Rangelands	-1	-1	-1	Not Rated
44	1	Birds	FWS	Mountain-Prairie (Region 6)	sage-grouse, Gunnison (entire)	Centrocercus minimus	Threatened	20141222	Mitchell	2002	AJ	Rangelands	-1	-1	-1	Not Rated
54	1	Flowering Plants	FWS	Pacific (Region 1)	Peppergrass, Slickspot ()	Lepidium papilliferum	Threatened	20160916	Frost	2003	AJ	Rangelands	-1	-1	-1	Not Rated
44	1	Birds	FWS	Mountain-Prairie (Region 6)	sage-grouse, Gunnison (entire)	Centrocercus minimus	Threatened	20141222	Brunner	2006	AJ	Rangelands	-1	-1	-1	Not Rated
44	1	Birds	FWS	Mountain-Prairie (Region 6)	sage-grouse, Gunnison (entire)	Centrocercus minimus	Threatened	20141222	Connelly	2007	AJ	Rangelands	-1	-1	-1	Not Rated
15	2	Flowering Plants	FWS	Southwest (Region 2)	Cactus, Acuna	Pediocactus peeblesianus fickeiseniae	Endangered	20131031	Archer	2008	AJ	Rangelands	-1	-1	-1	Not Rated
15	2	Flowering Plants	FWS	Southwest (Region 2)	Cactus, Acuna	Pediocactus peeblesianus fickeiseniae	Endangered	20131031	Archer	2008	AJ	Rangelands	-1	-1	-1	Not Rated
54	1	Flowering Plants	FWS	Pacific (Region 1)	Peppergrass, Slickspot ()	Lepidium papilliferum	Threatened	20160916	Chambers	2008	AJ	Rangelands	-1	-1	-1	Not Rated
15	2	Flowering Plants	FWS	Southwest (Region 2)	Cactus, Acuna	Pediocactus peeblesianus fickeiseniae	Endangered	20131031	Cane	2011	AJ	Rangelands	-1	-1	-1	Not Rated
29	5	Fishes	NMFS	NMFS	Sawfish, largetooth	Pristis pristis	Resolved Taxon	20140723	Gill	2006	AJ	Records of the Western Australian Museum	-1	-1	-1	Not Rated
29	5	Fishes	NMFS	NMFS	Sawfish, largetooth	Pristis pristis	Resolved Taxon	20140723	Chidlow	2007	AJ	Records of the Western Australian Museum	-1	-1	-1	Not Rated
19	15	Insects	FWS	Pacific (Region 1)	Fly, Hawaiian picture-wing	Drosophila digressa	Endangered	20131129	Hattink	1974	AJ	Reinwardtia	-1	-1	-1	Not Rated
37	1	Amphibians	FWS	California/Nevada (Region 8)	Frog, Oregon spotted	Rana pretiosa	Threatened	20140929	Bowerman	2010	AJ	Reptiles and Amphibians	-1	-1	-1	Not Rated
50	1	Fishes	NMFS	NMFS	coelacanth, African (Tanzanian DPS)	Latimeria chalumnae	Threatened	20160428	Kame	1971	AJ	Research Bulletin of the Meguro Parasitological Museum	-1	-1	-1	Out of Print
53	1	Birds	FWS	Southeast (Region 4)	Warbler, elfin-woods (Wherever found)	Setophaga angelae	Threatened	20160722	Perez-Rivera	1977	AJ	Revista Cayey	-1	-1	-1	Not Rated
42	20	Corals	NMFS	NMFS	No common name ()	Acropora globiceps	Threatened	20141332	Gonzalez Diaz	2008	AJ	Revista de Investigaciones Marinas	-1	-1	-1	Not Rated
42	20	Corals	NMFS	NMFS	No common name ()	Acropora globiceps	Threatened	20141546	Perera Perez	2012	AJ	Revista de Investigaciones Marinas	-1	-1	-1	Not Rated
33	4	Fishes	NMFS	NMFS	Shark, Scalloped Hammerhead (Eastern Pacific DPS)	Sphyrna lewini	Endangered	20140902	Garro	2009	AJ	REVMAR Revista Ciencias Marinas y Costeras	-1	-1	-1	Not Rated
33	4	Fishes	NMFS	NMFS	Shark, Scalloped Hammerhead (Eastern Pacific DPS)	Sphyrna lewini	Endangered	20140902	Zanella	2009	AJ	REVMAR Revista Ciencias Marinas y Costeras	-1	-1	-1	Not Rated
60	1	Insects	FWS	Southeast (Region 4)	Tiger beetle, Miami (Wherever found)	Cicindelidia floridana	Endangered	20161104	Rivalier	1954	AJ	Revue francaise d'Entomologie	-1	-1	-1	Not Rated
34	5	Fishes	NMFS	NMFS	sturgeon, Sakhalin	Acipenser mikadoi	Endangered	20140909	Arlati	1988	AJ	Rivista Italiana di Acquicoltura	-1	-1	-1	Out of Print
39	3	Flowering Plants	FWS	Southeast (Region 4)	No common name	Agave eggersiana	Endangered	20141009	Sanchez	2010	AJ	Rodriguesia	-1	-1	-1	Not Rated
41	1	Birds	FWS	California/Nevada (Region 8)	Cuckoo, yellow-billed (Western U.S. DPS)	Coccyzus americanus	Threatened	20141103	Golet	2008	AJ	San Francisco Estuary and Watershed Science	-1	-1	-1	Not Rated
50	1	Fishes	NMFS	NMFS	coelacanth, African (Tanzanian DPS)	Latimeria chalumnae	Threatened	20160428	Suzuki	1985	AJ	Scientific Papers of the College of Arts and Sciences University of Tokyo	-1	-1	-1	Single Issue
45	1	Birds	FWS	Northeast (Region 5)	Knot, red ()	Calidris canutus rufa	Threatened	20150112	Higgins	2008	AJ	Sea Grant Law and Policy Journal	-1	-1	-1	Not Rated
53	1	Birds	FWS	Southeast (Region 4)	Warbler, elfin-woods (Wherever found)	Setophaga angelae	Threatened	20160722	Lasso	2003	AJ	Selbyana	-1	-1	-1	Not Rated
45	1	Birds	FWS	Northeast (Region 5)	Knot, red ()	Calidris canutus rufa	Threatened	20150112	Nordstrom	2001	AJ	Shore and Beach	-1	-1	-1	Not Rated
45	1	Birds	FWS	Northeast (Region 5)	Knot, red ()	Calidris canutus rufa	Threatened	20150112	Chase	2006	AJ	Shore and Beach	-1	-1	-1	Not Rated
45	1	Birds	FWS	Northeast (Region 5)	Knot, red ()	Calidris canutus rufa	Threatened	20150112	Dugan	2006	AJ	Shore and Beach	-1	-1	-1	Not Rated
45	1	Birds	FWS	Northeast (Region 5)	Knot, red ()	Calidris canutus rufa	Threatened	20150112	Williams	2008	AJ	Shore and Beach	-1	-1	-1	Not Rated
17	2	Insects	FWS	Pacific (Region 1)	Checkerspot, Taylor's (=whulge)	Euphydryas editha taylori	Endangered	20131104	Marques	2009	AJ	Significance	-1	-1	-1	Not Rated
39	3	Flowering Plants	FWS	Southeast (Region 4)	No common name	Agave eggersiana	Endangered	20141009	Acevedo-Rodriguez	2012	AJ	Smithsonian Contributions to Botany	-1	-1	-1	Single Issue
32	1	Fishes	FWS	Southwest (Region 2)	Sucker, Zuni bluehead	Catostomus discobolus yarrowi	Endangered	20140825	Lachner	1970	AJ	Smithsonian Contributions to Zoology	-1	-1	-1	Single Issue
58	53	Birds	FWS	Pacific (Region 1)	Storm-petrel, band-rumped (USA (HI))	Oceanodroma castro	Endangered	20161031	Olson	1982	AJ	Smithsonian Contributions to Zoology	-1	-1	-1	Single Issue
5	6	Snails	FWS	Southwest (Region 2)	Tryonia, Diamond	Pseudotryonia adamantina	Endangered	20130709	Hershler	1994	AJ	Smithsonian Contributions to Zoology	-1	-1	-1	Single Issue
5	6	Snails	FWS	Southwest (Region 2)	Tryonia, Diamond	Pseudotryonia adamantina	Endangered	20130709	Hershler	2001	AJ	Smithsonian Contributions to Zoology	-1	-1	-1	Single Issue
27	2	Reptiles	FWS	Southwest (Region 2)	gartersnake, northern Mexican	Thamnophis eques megalops	Threatened	20140708	Manjarrez	1993	AJ	Sociedad Herpetologica Mexicana	-1	-1	-1	Single Issue
31	2	Fishes	FWS	Southwest (Region 2)	Shiner, smalleye	Notropis buccula	Endangered	20140804	Blum	2009	AJ	Society for Sedimentary Geology Special Publication	-1	-1	-1	Not Rated
27	2	Reptiles	FWS	Southwest (Region 2)	gartersnake, northern Mexican	Thamnophis eques megalops	Threatened	20140708	Sredl	2000	AJ	Sonoran Herpetologist	-1	-1	-1	Not Rated
27	2	Reptiles	FWS	Southwest (Region 2)	gartersnake, northern Mexican	Thamnophis eques megalops	Threatened	20140708	Wallace	2002	AJ	Sonoran Herpetologist	-1	-1	-1	Not Rated
27	2	Reptiles	FWS	Southwest (Region 2)	gartersnake, northern Mexican	Thamnophis eques megalops	Threatened	20140708	Turner	2007	AJ	Sonoran Herpetologist	-1	-1	-1	Not Rated
27	2	Reptiles	FWS	Southwest (Region 2)	gartersnake, northern Mexican	Thamnophis eques megalops	Threatened	20140708	Brennan	2009	AJ	Sonoran Herpetologist	-1	-1	-1	Not Rated
59	1	Fishes	FWS	Southeast (Region 4)	Darter, Kentucky arrow (Wherever found)	Etheostoma spilotum	Threatened	20161104	Branson	1983	AJ	Southeastern Fishes Council Proceedings	-1	-1	-1	Not Rated
59	1	Fishes	FWS	Southeast (Region 4)	Darter, Kentucky arrow (Wherever found)	Etheostoma spilotum	Threatened	20161104	Branson	1984	AJ	Southeastern Fishes Council Proceedings	-1	-1	-1	Not Rated
59	1	Fishes	FWS	Southeast (Region 4)	Darter, Kentucky arrow (Wherever found)	Etheostoma spilotum	Threatened	20161104	Ray	2003	AJ	Southeastern Fishes Council Proceedings	-1	-1	-1	Not Rated
28	1	Mammals	FWS	Southwest (Region 2)	Mouse, New Mexico meadow jumping ()	Zapus hudsonius luteus	Endangered	20140710	Lenart	2005	AJ	Southwest Climate Outlook	-1	-1	-1	Not Rated
6	1	Fishes	FWS	Northeast (Region 5)	Darter, diamond	Crystallaria cincotta	Endangered	20130826	Sylte	2007	AJ	Streamline Watershed Management Bulletin	-1	-1	-1	Out of Print
45	1	Birds	FWS	Northeast (Region 5)	Knot, red ()	Calidris canutus rufa	Threatened	20150112	Hughes	1979	AJ	Studies in Avian Biology	-1	-1	-1	Single Issue
57	5	Mammals	FWS	Pacific (Region 1)	Bat, Pacific sheath-tailed (American Samoa)	Emballonura semicaudata semicaudata	Endangered	20161024	Scott	1986	AJ	Studies in Avian Biology	-1	-1	-1	Single Issue
41	1	Birds	FWS	California/Nevada (Region 8)	Cuckoo, yellow-billed (Western U.S. DPS)	Coccyzus americanus	Threatened	20141103	Ohmart	1994	AJ	Studies in Avian Biology	-1	-1	-1	Single Issue
58	53	Birds	FWS	Pacific (Region 1)	Storm-petrel, band-rumped (USA (HI))	Oceanodroma castro	Endangered	20161031	Hodges	2001	AJ	Studies in Avian Biology	-1	-1	-1	Single Issue
58	53	Birds	FWS	Pacific (Region 1)	Storm-petrel, band-rumped (USA (HI))	Oceanodroma castro	Endangered	20161031	Hu	2001	AJ	Studies in Avian Biology	-1	-1	-1	Single Issue
41	1	Birds	FWS	California/Nevada (Region 8)	Cuckoo, yellow-billed (Western U.S. DPS)	Coccyzus americanus	Threatened	20141103	Flesch	2008	AJ	Studies in Avian Biology	-1	-1	-1	Single Issue
41	1	Birds	FWS	California/Nevada (Region 8)	Cuckoo, yellow-billed (Western U.S. DPS)	Coccyzus americanus	Threatened	20141103	Hinojosa Huerta	2008	AJ	Studies in Avian Biology	-1	-1	-1	Single Issue
45	1	Birds	FWS	Northeast (Region 5)	Knot, red ()	Calidris canutus rufa	Threatened	20150112	Niles	2008	AJ	Studies in Avian Biology	-1	-1	-1	Single Issue
19	15	Insects	FWS	Pacific (Region 1)	Fly, Hawaiian picture-wing	Drosophila digressa	Endangered	20131129	Hardy	1968	AJ	Studies in Genetics	-1	-1	-1	Single Issue
22	4	Mammals	FWS	Pacific (Region 1)	Pocket gopher, Roy Prairie	Thomomys mazama glacialis	Threatened	20140610	Reichman	2007	AJ	Subterranean Rodents	-1	-1	-1	Not Rated
22	4	Mammals	FWS	Pacific (Region 1)	Pocket gopher, Roy Prairie	Thomomys mazama glacialis	Threatened	20140646	Witmer	2007	AJ	Subterranean Rodents	-1	-1	-1	Not Rated
59	1	Fishes	FWS	Southeast (Region 4)	Darter, Kentucky arrow (Wherever found)	Etheostoma spilotum	Threatened	20161104	Parola	2011	AJ	Sustain	-1	-1	-1	Not Rated
59	1	Fishes	FWS	Southeast (Region 4)	Darter, Kentucky arrow (Wherever found)	Etheostoma spilotum	Threatened	20161104	Parola	2011	AJ	Sustain	-1	-1	-1	Not Rated
57	5	Mammals	FWS	Pacific (Region 1)	Bat, Pacific sheath-tailed (American Samoa)	Emballonura semicaudata semicaudata	Endangered	20161024	Kalko	1995	AJ	Symposia of the Zoological Society of London	-1	-1	-1	Out of Print
58	53	Birds	FWS	Pacific (Region 1)	Storm-petrel, band-rumped (USA (HI))	Oceanodroma castro	Endangered	20161031	Tucker	1994	AJ	Systematic Botany Monographs	-1	-1	-1	Single Issue
19	15	Insects	FWS	Pacific (Region 1)	Fly, Hawaiian picture-wing	Drosophila digressa	Endangered	20131129	Gon	1996	AJ	Systematic Botany Monographs	-1	-1	-1	Single Issue
19	15	Insects	FWS	Pacific (Region 1)	Fly, Hawaiian picture-wing	Drosophila digressa	Endangered	20131129	Wagner	2005	AJ	Systematic Botany Monographs	-1	-1	-1	Single Issue
36	1	Flowering Plants	FWS	California/Nevada (Region 8)	Monkeyflower, Vandenberg	Diplacus vandenbergensis	Endangered	20140925	Thompson	2005	AJ	Systematic Botany Monographs	-1	-1	-1	Single Issue
58	53	Birds	FWS	Pacific (Region 1)	Storm-petrel, band-rumped (USA (HI))	Oceanodroma castro	Endangered	20161031	Wagner	2005	AJ	Systematic Botany Monographs	-1	-1	-1	Single Issue
50	1	Fishes	NMFS	NMFS	coelacanth, African (Tanzanian DPS)	Latimeria chalumnae	Threatened	20160428	Nyandwi	2009	AJ	Tanzania Journal of Science	-1	-1	-1	Not Rated
60	1	Insects	FWS	Southeast (Region 4)	Tiger beetle, Miami (Wherever found)	Cicindelidia floridana	Endangered	20161104	Rice	1989	AJ	Tequesta	-1	-1	-1	Not Rated
60	1	Insects	FWS	Southeast (Region 4)	Tiger beetle, Miami (Wherever found)	Cicindelidia floridana	Endangered	20161104	Knisley	2011	AJ	Terrestrial Arthropod Reviews	-1	-1	-1	Not Rated
60	1	Insects	FWS	Southeast (Region 4)	Tiger beetle, Miami (Wherever found)	Cicindelidia floridana	Endangered	20161104	Knisley	2014	AJ	Terrestrial Arthropod Reviews	-1	-1	-1	Out of Print
31	2	Fishes	FWS	Southwest (Region 2)	Shiner, smalleye	Notropis buccula	Endangered	20140804	Hubbs	2008	AJ	Texas Academy of Science	-1	-1	-1	Single Issue
11	2	Clams	FWS	Southeast (Region 4)	Mucket, Neosho ()	Lampsilis rafinesqueana	Endangered	20131017	Neck	1986	AJ	Texas Conchologist	-1	-1	-1	Out of Print
31	2	Fishes	FWS	Southwest (Region 2)	Shiner, smalleye	Notropis buccula	Endangered	20140804	Banner	2010	AJ	Texas Water Journal	-1	-1	-1	Not Rated
27	2	Reptiles	FWS	Southwest (Region 2)	gartersnake, northern Mexican	Thamnophis eques megalops	Threatened	20140708	Nickerson	1970	AJ	Transactions of the Kansas Academy of Science	-1	-1	-1	Not Rated
27	2	Reptiles	FWS	Southwest (Region 2)	gartersnake, northern Mexican	Thamnophis eques megalops	Threatened	20140708	Langley	1989	AJ	Transactions of the Kansas Academy of Science	-1	-1	-1	Not Rated
48	1	Reptiles	FWS	Southeast (Region 4)	Snake, black pine ()	Pituophis melanoleucus lodingi	Threatened	20151105	Langley	1989	AJ	Transactions of the Kansas Academy of Science	-1	-1	-1	Not Rated
11	2	Clams	FWS	Southeast (Region 4)	Mucket, Neosho ()	Lampsilis rafinesqueana	Endangered	20131017	Dean	2002	AJ	Transactions of the Kansas Academy of Science	-1	-1	-1	Not Rated
31	2	Fishes	FWS	Southwest (Region 2)	Shiner, smalleye	Notropis buccula	Endangered	20140804	Mammoliti	2002	AJ	Transactions of the Kansas Academy of Science	-1	-1	-1	Not Rated
31	2	Fishes	FWS	Southwest (Region 2)	Shiner, smalleye	Notropis buccula	Endangered	20140804	Eberle	2002	AJ	Transactions of the Kansas Academy of Science	-1	-1	-1	Not Rated
13	1	Fishes	FWS	Great Lakes (Region 3)	Sculpin, Grotto	Cottus specus	Endangered	20131025	Gould	1990	AJ	University of California Davis Law Review	-1	-1	-1	Not Rated
25	4	Amphibians	FWS	California/Nevada (Region 8)	toad, Yosemite	Anaxyrus canorus	Threatened	20140907	Zweifel	1955	AJ	University of California Publications in Zoology	-1	-1	-1	Single Issue
25	4	Amphibians	FWS	California/Nevada (Region 8)	toad, Yosemite	Anaxyrus canorus	Threatened	20140756	Karlstrom	1962	AJ	University of California Publications in Zoology	-1	-1	-1	Single Issue
11	2	Clams	FWS	Southeast (Region 4)	Mucket, Neosho ()	Lampsilis rafinesqueana	Endangered	20131017	Murray	1962	AJ	University of Kansas Museum of Natural History Miscellaneous Publication	-1	-1	-1	Single Issue
45	1	Birds	FWS	Northeast (Region 5)	Knot, red ()	Calidris canutus rufa	Threatened	20150112	Harrington	1986	AJ	Vida Silvestre Neotropical	-1	-1	-1	Out of Print
57	5	Mammals	FWS	Pacific (Region 1)	Bat, Pacific sheath-tailed (American Samoa)	Emballonura semicaudata semicaudata	Endangered	20161024	Cruz	1987	AJ	Vida Silvestre Neotropical	-1	-1	-1	Out of Print
60	1	Insects	FWS	Southeast (Region 4)	Tiger beetle, Miami (Wherever found)	Cicindelidia floridana	Endangered	20161104	Bram	1982	AJ	Virginia Journal of Science	-1	-1	-1	Not Rated
60	1	Insects	FWS	Southeast (Region 4)	Tiger beetle, Miami (Wherever found)	Cicindelidia floridana	Endangered	20161104	Knisley	1987	AJ	Virginia Journal of Science	-1	-1	-1	Not Rated
60	1	Insects	FWS	Southeast (Region 4)	Tiger beetle, Miami (Wherever found)	Cicindelidia floridana	Endangered	20161104	Knisley	1992	AJ	Virginia Journal of Science	-1	-1	-1	Not Rated
48	1	Reptiles	FWS	Southeast (Region 4)	Snake, black pine ()	Pituophis melanoleucus lodingi	Threatened	20151105	Vandeventer	1989	AJ	Vivarium	-1	-1	-1	Not Rated
45	1	Birds	FWS	Northeast (Region 5)	Knot, red ()	Calidris canutus rufa	Threatened	20150112	Harrington	1980	AJ	Wader Study	-1	-1	-1	Not Rated
45	1	Birds	FWS	Northeast (Region 5)	Knot, red ()	Calidris canutus rufa	Threatened	20150112	Morrison	1992	AJ	Wader Study	-1	-1	-1	Not Rated
45	1	Birds	FWS	Northeast (Region 5)	Knot, red ()	Calidris canutus rufa	Threatened	20150112	Piersma	1992	AJ	Wader Study	-1	-1	-1	Not Rated
45	1	Birds	FWS	Northeast (Region 5)	Knot, red ()	Calidris canutus rufa	Threatened	20150112	Tomkovitch	1992	AJ	Wader Study	-1	-1	-1	Not Rated
45	1	Birds	FWS	Northeast (Region 5)	Knot, red ()	Calidris canutus rufa	Threatened	20150112	Baker	1996	AJ	Wader Study	-1	-1	-1	Not Rated
45	1	Birds	FWS	Northeast (Region 5)	Knot, red ()	Calidris canutus rufa	Threatened	20150112	Baker	1998	AJ	Wader Study	-1	-1	-1	Not Rated
45	1	Birds	FWS	Northeast (Region 5)	Knot, red ()	Calidris canutus rufa	Threatened	20150112	Alemany	2001	AJ	Wader Study	-1	-1	-1	Not Rated
45	1	Birds	FWS	Northeast (Region 5)	Knot, red ()	Calidris canutus rufa	Threatened	20150112	Baker	2001	AJ	Wader Study	-1	-1	-1	Not Rated
45	1	Birds	FWS	Northeast (Region 5)	Knot, red ()	Calidris canutus rufa	Threatened	20150112	Luis	2001	AJ	Wader Study	-1	-1	-1	Not Rated
45	1	Birds	FWS	Northeast (Region 5)	Knot, red ()	Calidris canutus rufa	Threatened	20150112	Morrison	2001	AJ	Wader Study	-1	-1	-1	Not Rated
45	1	Birds	FWS	Northeast (Region 5)	Knot, red ()	Calidris canutus rufa	Threatened	20150112	Truitt	2001	AJ	Wader Study	-1	-1	-1	Not Rated
45	1	Birds	FWS	Northeast (Region 5)	Knot, red ()	Calidris canutus rufa	Threatened	20150112	Bala	2002	AJ	Wader Study	-1	-1	-1	Not Rated
45	1	Birds	FWS	Northeast (Region 5)	Knot, red ()	Calidris canutus rufa	Threatened	20150112	Buehler	2002	AJ	Wader Study	-1	-1	-1	Not Rated
45	1	Birds	FWS	Northeast (Region 5)	Knot, red ()	Calidris canutus rufa	Threatened	20150112	Clark	2002	AJ	Wader Study	-1	-1	-1	Not Rated
45	1	Birds	FWS	Northeast (Region 5)	Knot, red ()	Calidris canutus rufa	Threatened	20150112	Ferrari	2002	AJ	Wader Study	-1	-1	-1	Not Rated
45	1	Birds	FWS	Northeast (Region 5)	Knot, red ()	Calidris canutus rufa	Threatened	20150112	Rehfisch	2003	AJ	Wader Study	-1	-1	-1	Not Rated
45	1	Birds	FWS	Northeast (Region 5)	Knot, red ()	Calidris canutus rufa	Threatened	20150112	Rogers	2003	AJ	Wader Study	-1	-1	-1	Not Rated
45	1	Birds	FWS	Northeast (Region 5)	Knot, red ()	Calidris canutus rufa	Threatened	20150112	Butler	2003	AJ	Wader Study	-1	-1	-1	Not Rated
45	1	Birds	FWS	Northeast (Region 5)	Knot, red ()	Calidris canutus rufa	Threatened	20150112	Exo	2003	AJ	Wader Study	-1	-1	-1	Not Rated
45	1	Birds	FWS	Northeast (Region 5)	Knot, red ()	Calidris canutus rufa	Threatened	20150112	Williams	2004	AJ	Wader Study	-1	-1	-1	Not Rated
45	1	Birds	FWS	Northeast (Region 5)	Knot, red ()	Calidris canutus rufa	Threatened	20150112	Baker	2005	AJ	Wader Study	-1	-1	-1	Not Rated
45	1	Birds	FWS	Northeast (Region 5)	Knot, red ()	Calidris canutus rufa	Threatened	20150112	Morrison	2006	AJ	Wader Study	-1	-1	-1	Not Rated
45	1	Birds	FWS	Northeast (Region 5)	Knot, red ()	Calidris canutus rufa	Threatened	20150112	Niles	2006	AJ	Wader Study	-1	-1	-1	Not Rated
45	1	Birds	FWS	Northeast (Region 5)	Knot, red ()	Calidris canutus rufa	Threatened	20150112	Carmona	2008	AJ	Wader Study	-1	-1	-1	Not Rated
45	1	Birds	FWS	Northeast (Region 5)	Knot, red ()	Calidris canutus rufa	Threatened	20150112	Espoz	2008	AJ	Wader Study	-1	-1	-1	Not Rated
45	1	Birds	FWS	Northeast (Region 5)	Knot, red ()	Calidris canutus rufa	Threatened	20150112	Tomkovitch	2008	AJ	Wader Study	-1	-1	-1	Not Rated
45	1	Birds	FWS	Northeast (Region 5)	Knot, red ()	Calidris canutus rufa	Threatened	20150112	Buchanan	2009	AJ	Wader Study	-1	-1	-1	Not Rated
45	1	Birds	FWS	Northeast (Region 5)	Knot, red ()	Calidris canutus rufa	Threatened	20150112	Hernandez	2009	AJ	Wader Study	-1	-1	-1	Not Rated
45	1	Birds	FWS	Northeast (Region 5)	Knot, red ()	Calidris canutus rufa	Threatened	20150112	Soto Montoya	2009	AJ	Wader Study	-1	-1	-1	Not Rated
45	1	Birds	FWS	Northeast (Region 5)	Knot, red ()	Calidris canutus rufa	Threatened	20150112	Niles	2010	AJ	Wader Study	-1	-1	-1	Not Rated
45	1	Birds	FWS	Northeast (Region 5)	Knot, red ()	Calidris canutus rufa	Threatened	20150112	Wilson	2010	AJ	Wader Study	-1	-1	-1	Not Rated
45	1	Birds	FWS	Northeast (Region 5)	Knot, red ()	Calidris canutus rufa	Threatened	20150112	Buchanan	2011	AJ	Wader Study	-1	-1	-1	Not Rated
45	1	Birds	FWS	Northeast (Region 5)	Knot, red ()	Calidris canutus rufa	Threatened	20150112	Nebel	2011	AJ	Wader Study	-1	-1	-1	Not Rated
45	1	Birds	FWS	Northeast (Region 5)	Knot, red ()	Calidris canutus rufa	Threatened	20150112	Ruiz Guerra	2011	AJ	Wader Study	-1	-1	-1	Not Rated
45	1	Birds	FWS	Northeast (Region 5)	Knot, red ()	Calidris canutus rufa	Threatened	20150112	Ydenberg	2011	AJ	Wader Study	-1	-1	-1	Not Rated
45	1	Birds	FWS	Northeast (Region 5)	Knot, red ()	Calidris canutus rufa	Threatened	20150112	Burger	2012	AJ	Wader Study	-1	-1	-1	Not Rated
45	1	Birds	FWS	Northeast (Region 5)	Knot, red ()	Calidris canutus rufa	Threatened	20150112	Niles	2012	AJ	Wader Study	-1	-1	-1	Not Rated
45	1	Birds	FWS	Northeast (Region 5)	Knot, red ()	Calidris canutus rufa	Threatened	20150112	Niles	2012	AJ	Wader Study	-1	-1	-1	Not Rated
45	1	Birds	FWS	Northeast (Region 5)	Knot, red ()	Calidris canutus rufa	Threatened	20150112	Burger	2013	AJ	Wader Study	-1	-1	-1	Not Rated
45	1	Birds	FWS	Northeast (Region 5)	Knot, red ()	Calidris canutus rufa	Threatened	20150112	Carmona	2013	AJ	Wader Study	-1	-1	-1	Not Rated
45	1	Birds	FWS	Northeast (Region 5)	Knot, red ()	Calidris canutus rufa	Threatened	20150112	Newstead	2013	AJ	Wader Study	-1	-1	-1	Not Rated
5	6	Snails	FWS	Southwest (Region 2)	Tryonia, Diamond	Pseudotryonia adamantina	Endangered	20130709	LaFave	1987	AJ	West Texas Geological Society Bulletin	-1	-1	-1	Not Rated
6	1	Fishes	FWS	Northeast (Region 5)	Darter, diamond	Crystallaria cincotta	Endangered	20130826	George	1998	AJ	West Virginia Law Review	-1	-1	-1	Not Rated
41	1	Birds	FWS	California/Nevada (Region 8)	Cuckoo, yellow-billed (Western U.S. DPS)	Coccyzus americanus	Threatened	20141103	Gaines	1984	AJ	Western Birds	-1	-1	-1	Not Rated
41	1	Birds	FWS	California/Nevada (Region 8)	Cuckoo, yellow-billed (Western U.S. DPS)	Coccyzus americanus	Threatened	20141103	Laymon	1987	AJ	Western Birds	-1	-1	-1	Not Rated
25	4	Amphibians	FWS	California/Nevada (Region 8)	toad, Yosemite	Anaxyrus canorus	Threatened	20140678	Camp	1993	AJ	Western Birds	-1	-1	-1	Not Rated
41	1	Birds	FWS	California/Nevada (Region 8)	Cuckoo, yellow-billed (Western U.S. DPS)	Coccyzus americanus	Threatened	20141103	Franzreb	1993	AJ	Western Birds	-1	-1	-1	Not Rated
25	4	Amphibians	FWS	California/Nevada (Region 8)	toad, Yosemite	Anaxyrus canorus	Threatened	20140760	Kelly	2002	AJ	Western Birds	-1	-1	-1	Not Rated
41	1	Birds	FWS	California/Nevada (Region 8)	Cuckoo, yellow-billed (Western U.S. DPS)	Coccyzus americanus	Threatened	20141103	Sechrist	2012	AJ	Western Birds	-1	-1	-1	Not Rated
32	1	Fishes	FWS	Southwest (Region 2)	Sucker, Zuni bluehead	Catostomus discobolus yarrowi	Endangered	20140825	Weisiger	2007	AJ	Western Historical Quarterly	-1	-1	-1	Not Rated
41	1	Birds	FWS	California/Nevada (Region 8)	Cuckoo, yellow-billed (Western U.S. DPS)	Coccyzus americanus	Threatened	20141103	Valentine	1988	AJ	Western Wildlife	-1	-1	-1	Not Rated
47	23	Mammals	FWS	Pacific (Region 1)	Bat, Pacific sheath-tailed	Emballonura semicaudata rotensis	Endangered	20151203	Conry	1988	AJ	Western Wildlife	-1	-1	-1	Not Rated
57	5	Mammals	FWS	Pacific (Region 1)	Bat, Pacific sheath-tailed (American Samoa)	Emballonura semicaudata semicaudata	Endangered	20161024	Hess	2006	AJ	Western Wildlife	-1	-1	-1	Not Rated
33	4	Fishes	NMFS	NMFS	Shark, Scalloped Hammerhead (Eastern Pacific DPS)	Sphyrna lewini	Endangered	20140902	Klimley	1985	AJ	Zeitschrift fur Tierpsychologie	-1	-1	-1	Out of Print
29	5	Fishes	NMFS	NMFS	Sawfish, largetooth	Pristis pristis	Resolved Taxon	20140723	Beebe	1941	AJ	Zoologica	-1	-1	-1	Out of Print
19	15	Insects	FWS	Pacific (Region 1)	Fly, Hawaiian picture-wing	Drosophila digressa	Endangered	20131129	Holthius	1973	AJ	Zoologische Verhandelingen	-1	-1	-1	Out of Print
58	53	Birds	FWS	Pacific (Region 1)	Storm-petrel, band-rumped (USA (HI))	Oceanodroma castro	Endangered	20161031	Holthuis	1973	AJ	Zoologische Verhandelingen	-1	-1	-1	Out of Print
29	5	Fishes	NMFS	NMFS	Sawfish, largetooth	Pristis pristis	Resolved Taxon	20140723	Devadoss	1978	AJ	Indian Journal of Fisheries	0.04	2011	0.5			120	Added 2011 2012
50	1	Fishes	NMFS	NMFS	coelacanth, African (Tanzanian DPS)	Latimeria chalumnae	Threatened	20160428	Bruton	1989	AJ	Transactions of the Royal Society of South Africa	0.042	1997	-1			7	Added 1997 1998
43	2	Insects	FWS	Great Lakes (Region 3)	Skipper, Dakota	Hesperia dacotae	Threatened	20141124	Holzman	1972	AJ	Great Lakes Entomologist	0.086	1997	-1			15	Added 1997 1998
43	2	Insects	FWS	Great Lakes (Region 3)	Skipper, Dakota	Hesperia dacotae	Threatened	20141124	Catling	1986	AJ	Great Lakes Entomologist	0.086	1997	-1			15	Added 1997 1998
43	2	Insects	FWS	Great Lakes (Region 3)	Skipper, Dakota	Hesperia dacotae	Threatened	20141124	Summerville	1999	AJ	Great Lakes Entomologist	0.096	1999	-1			15
43	2	Insects	FWS	Great Lakes (Region 3)	Skipper, Dakota	Hesperia dacotae	Threatened	20141124	Swengel	1999	AJ	Great Lakes Entomologist	0.096	1999	-1			15
31	2	Fishes	FWS	Southwest (Region 2)	Shiner, smalleye	Notropis buccula	Endangered	20140804	Wilde	1999	AJ	Texas Journal of Science	0.106	1999	2			42	Added 1997 1998
42	20	Corals	NMFS	NMFS	No common name ()	Acropora globiceps	Threatened	20141587	Ritchie	1998	AJ	Revista de Biologia Tropical	0.11	1998	0.723			43	Added 1997 1998
3	2	Flowering Plants	FWS	Pacific (Region 1)	Buckwheat, Umtanum Desert ()	Eriogonum codium	Threatened	20130523	Reveal	1995	AJ	Rhodora	0.115	1997	0.621			14	Added 1997 1998
3	2	Flowering Plants	FWS	Pacific (Region 1)	Buckwheat, Umtanum Desert ()	Eriogonum codium	Threatened	20130523	Rollins	1995	AJ	Rhodora	0.115	1997	0.621			14	Added 1997 1998
39	3	Flowering Plants	FWS	Southeast (Region 4)	No common name	Agave eggersiana	Endangered	20141009	Shaw	1933	AJ	Geographical Review	0.118	1998	1.582			17	Added 1997 1998
14	2	Clams	FWS	Southeast (Region 4)	Pearlymussel, slabside ()	Pleuronaia dolabelloides	Endangered	20131028	Schilling	2002	AJ	Southeastern Naturalist	0.121	2003	0.547			108	Added 2003 2004
33	4	Fishes	NMFS	NMFS	Shark, Scalloped Hammerhead (Eastern Pacific DPS)	Sphyrna lewini	Endangered	20140902	Anislado-Tolentino	2008	AJ	Hidrobiologica	0.132	2008	0.288			74	Added 2007 2008
31	2	Fishes	FWS	Southwest (Region 2)	Shiner, smalleye	Notropis buccula	Endangered	20140804	Hubbs	1951	AJ	Texas Journal of Science	0.141	1997	-1			42	Added 1997 1998
31	2	Fishes	FWS	Southwest (Region 2)	Shiner, smalleye	Notropis buccula	Endangered	20140804	Cross	1953	AJ	Texas Journal of Science	0.141	1997	0			42	Added 1997 1998
31	2	Fishes	FWS	Southwest (Region 2)	Shiner, smalleye	Notropis buccula	Endangered	20140804	Hubbs	1991	AJ	Texas Journal of Science	0.141	1997	1			42	Added 1997 1998
6	1	Fishes	FWS	Northeast (Region 5)	Darter, diamond	Crystallaria cincotta	Endangered	20130826	Cincotta	1987	AJ	Brimleyana	0.143	2000	-1
17	2	Insects	FWS	Pacific (Region 1)	Checkerspot, Taylor's (=whulge)	Euphydryas editha taylori	Endangered	20131104	Haas	1998	AJ	Great Lakes Entomologist	0.143	1998	-1			15	Added 1997 1998
49	1	Ferns and Allies	FWS	Southeast (Region 4)	fern, Florida bristle	Trichomanes punctatum ssp. floridanum	Endangered	20151105	Zots	2000	AJ	Ecotropica	0.15	2011	-1
49	1	Ferns and Allies	FWS	Southeast (Region 4)	fern, Florida bristle	Trichomanes punctatum ssp. floridanum	Endangered	20151105	Kromer	2006	AJ	Ecotropica	0.15	2011	-1
34	5	Fishes	NMFS	NMFS	sturgeon, Sakhalin	Acipenser mikadoi	Endangered	20140931	Chelomina	2008	AJ	Cytology and Genetics	0.151	2009	0.579		61	122	Added 2009 2010
19	15	Insects	FWS	Pacific (Region 1)	Fly, Hawaiian picture-wing	Drosophila digressa	Endangered	20131129	Lorence	2007	AJ	Novon	0.155	2007	0.56			220
10	2	Flowering Plants	FWS	Southwest (Region 2)	Rose-mallow, Neches River	Hibiscus dasycalyx	Threatened	20131011	Conway	2000	AJ	Texas Journal of Science	0.157	2000	3			77
31	2	Fishes	FWS	Southwest (Region 2)	Shiner, smalleye	Notropis buccula	Endangered	20140804	Ostrand	2000	AJ	Texas Journal of Science	0.157	2000	4			77
31	2	Fishes	FWS	Southwest (Region 2)	Shiner, smalleye	Notropis buccula	Endangered	20140804	Johnson	1986	AJ	Plains Anthropologist	0.159	1997	-1			46	Added 1997 1998
7	1	Flowering Plants	FWS	Southwest (Region 2)	mallow, Gierisch	Sphaeralcea gierischii	Endangered	20130912	Wallace	1981	AJ	Western North American Naturalist	0.163	1997	0.569			39	Added 1997 1998
27	2	Reptiles	FWS	Southwest (Region 2)	gartersnake, northern Mexican	Thamnophis eques megalops	Threatened	20140708	Tanner	1985	AJ	Western North American Naturalist	0.163	1997	0.569			39	Added 1997 1998
44	1	Birds	FWS	Mountain-Prairie (Region 6)	sage-grouse, Gunnison (entire)	Centrocercus minimus	Threatened	20141222	Welch	1988	AJ	Western North American Naturalist	0.163	1997	0.569			39	Added 1997 1998
44	1	Birds	FWS	Mountain-Prairie (Region 6)	sage-grouse, Gunnison (entire)	Centrocercus minimus	Threatened	20141222	Klott	1989	AJ	Western North American Naturalist	0.163	1997	0.569			39	Added 1997 1998
27	2	Reptiles	FWS	Southwest (Region 2)	gartersnake, northern Mexican	Thamnophis eques megalops	Threatened	20140708	Marsh	1990	AJ	Western North American Naturalist	0.163	1997	0.569			39	Added 1997 1998
15	2	Flowering Plants	FWS	Southwest (Region 2)	Cactus, Acuna	Pediocactus peeblesianus fickeiseniae	Endangered	20131031	Comstock	1992	AJ	Western North American Naturalist	0.163	1997	0.569			39	Added 1997 1998
44	1	Birds	FWS	Mountain-Prairie (Region 6)	sage-grouse, Gunnison (entire)	Centrocercus minimus	Threatened	20141222	Ritchie	1994	AJ	Western North American Naturalist	0.163	1997	0.569			39	Added 1997 1998
6	1	Fishes	FWS	Northeast (Region 5)	Darter, diamond	Crystallaria cincotta	Endangered	20130826	May	1969	AJ	Ohio Journal of Science	0.167	1998	-1
6	1	Fishes	FWS	Northeast (Region 5)	Darter, diamond	Crystallaria cincotta	Endangered	20130826	Wynes	1981	AJ	Ohio Journal of Science	0.167	1998	-1
27	2	Reptiles	FWS	Southwest (Region 2)	gartersnake, northern Mexican	Thamnophis eques megalops	Threatened	20140708	Winemiller	1982	AJ	Ohio Journal of Science	0.167	1998	-1
6	1	Fishes	FWS	Northeast (Region 5)	Darter, diamond	Crystallaria cincotta	Endangered	20130826	Pearson	1989	AJ	Ohio Journal of Science	0.167	1998	-1
52	2	Crustaceans	FWS	Northeast (Region 5)	Crayfish, Big Sandy (Wherever found)	Cambarus callainus	Threatened	20160509	Gallaway	1991	AJ	Ohio Journal of Science	0.167	1998	-1
27	2	Reptiles	FWS	Southwest (Region 2)	gartersnake, northern Mexican	Thamnophis eques megalops	Threatened	20140708	Fleharty	1967	AJ	Southwestern Naturalist	0.173	1997	0.267			79	Added 1997 1998
41	1	Birds	FWS	California/Nevada (Region 8)	Cuckoo, yellow-billed (Western U.S. DPS)	Coccyzus americanus	Threatened	20141103	Wauer	1971	AJ	Southwestern Naturalist	0.173	1997	0.267			79	Added 1997 1998
48	1	Reptiles	FWS	Southeast (Region 4)	Snake, black pine ()	Pituophis melanoleucus lodingi	Threatened	20151105	Crain	1971	AJ	Southwestern Naturalist	0.173	1997	0.267			79	Added 1997 1998		A
5	6	Snails	FWS	Southwest (Region 2)	Tryonia, Diamond	Pseudotryonia adamantina	Endangered	20130709	Hubbs	1978	AJ	Southwestern Naturalist	0.173	1997	0.267			79	Added 1997 1998
58	53	Birds	FWS	Pacific (Region 1)	Storm-petrel, band-rumped (USA (HI))	Oceanodroma castro	Endangered	20161031	Zalom	1978	AJ	Southwestern Naturalist	0.173	1997	0.267			79	Added 1997 1998
31	2	Fishes	FWS	Southwest (Region 2)	Shiner, smalleye	Notropis buccula	Endangered	20140804	Matthews	1980	AJ	Southwestern Naturalist	0.173	1997	0.267			79	Added 1997 1998
27	2	Reptiles	FWS	Southwest (Region 2)	gartersnake, northern Mexican	Thamnophis eques megalops	Threatened	20140708	Mueller	1984	AJ	Southwestern Naturalist	0.173	1997	0.267			79	Added 1997 1998
41	1	Birds	FWS	California/Nevada (Region 8)	Cuckoo, yellow-billed (Western U.S. DPS)	Coccyzus americanus	Threatened	20141103	Cannon	1984	AJ	Southwestern Naturalist	0.173	1997	0.267			79	Added 1997 1998
27	2	Reptiles	FWS	Southwest (Region 2)	gartersnake, northern Mexican	Thamnophis eques megalops	Threatened	20140708	Meffe	1985	AJ	Southwestern Naturalist	0.173	1997	0.267			79	Added 1997 1998
32	1	Fishes	FWS	Southwest (Region 2)	Sucker, Zuni bluehead	Catostomus discobolus yarrowi	Endangered	20140825	Maddux	1988	AJ	Southwestern Naturalist	0.173	1997	0.267			79	Added 1997 1998
27	2	Reptiles	FWS	Southwest (Region 2)	gartersnake, northern Mexican	Thamnophis eques megalops	Threatened	20140708	Clarkson	1989	AJ	Southwestern Naturalist	0.173	1997	0.267			79	Added 1997 1998
27	2	Reptiles	FWS	Southwest (Region 2)	gartersnake, northern Mexican	Thamnophis eques megalops	Threatened	20140708	Lyons	1990	AJ	Southwestern Naturalist	0.173	1997	0.267			79	Added 1997 1998
27	2	Reptiles	FWS	Southwest (Region 2)	gartersnake, northern Mexican	Thamnophis eques megalops	Threatened	20140708	Orodho	1990	AJ	Southwestern Naturalist	0.173	1997	0.267			79	Added 1997 1998
31	2	Fishes	FWS	Southwest (Region 2)	Shiner, smalleye	Notropis buccula	Endangered	20140804	Bestgen	1991	AJ	Southwestern Naturalist	0.173	1997	0.267			79	Added 1997 1998
41	1	Birds	FWS	California/Nevada (Region 8)	Cuckoo, yellow-billed (Western U.S. DPS)	Coccyzus americanus	Threatened	20141103	Howe	1991	AJ	Southwestern Naturalist	0.173	1997	0.267			79	Added 1997 1998
28	1	Mammals	FWS	Southwest (Region 2)	Mouse, New Mexico meadow jumping ()	Zapus hudsonius luteus	Endangered	20140710	Morrison	1992	AJ	Southwestern Naturalist	0.173	1997	0.267			79	Added 1997 1998
25	4	Amphibians	FWS	California/Nevada (Region 8)	toad, Yosemite	Anaxyrus canorus	Threatened	20140654	Bradford	1994	AJ	Southwestern Naturalist	0.173	1997	0.267			79	Added 1997 1998
13	1	Fishes	FWS	Great Lakes (Region 3)	Sculpin, Grotto	Cottus specus	Endangered	20131025	Phillips	1996	AJ	Southwestern Naturalist	0.173	1997	0.267			79	Added 1997 1998
32	1	Fishes	FWS	Southwest (Region 2)	Sucker, Zuni bluehead	Catostomus discobolus yarrowi	Endangered	20140825	Lohr	1996	AJ	Southwestern Naturalist	0.173	1997	0.267			79	Added 1997 1998
28	1	Mammals	FWS	Southwest (Region 2)	Mouse, New Mexico meadow jumping ()	Zapus hudsonius luteus	Endangered	20140710	Zwank	1997	AJ	Southwestern Naturalist	0.173	1997	0.267			79	Added 1997 1998
44	1	Birds	FWS	Mountain-Prairie (Region 6)	sage-grouse, Gunnison (entire)	Centrocercus minimus	Threatened	20141222	Theobald	2001	AJ	Geographical Review	0.176	2001	1.582			27
10	2	Flowering Plants	FWS	Southwest (Region 2)	Rose-mallow, Neches River	Hibiscus dasycalyx	Threatened	20131011	Butterfield	2004	AJ	Texas Journal of Science	0.179	2004	7			68
58	53	Birds	FWS	Pacific (Region 1)	Storm-petrel, band-rumped (USA (HI))	Oceanodroma castro	Endangered	20161031	Snelling	2003	AJ	Journal of the Kansas Entomological Society	0.181	2003	0.281			67
3	2	Flowering Plants	FWS	Pacific (Region 1)	Buckwheat, Umtanum Desert ()	Eriogonum codium	Threatened	20130523	Al-Shehbaz	2002	AJ	Novon	0.184	2002	0.56			179
7	1	Flowering Plants	FWS	Southwest (Region 2)	mallow, Gierisch	Sphaeralcea gierischii	Endangered	20130912	Atwood	2002	AJ	Novon	0.184	2002	0.56			179
30	3	Flowering Plants	FWS	Southeast (Region 4)	Bladderpod, Short's ()	Physaria globosa	Endangered	20140801	Al-Shehbaz	2002	AJ	Novon	0.184	2002	0.56			179
53	1	Birds	FWS	Southeast (Region 4)	Warbler, elfin-woods (Wherever found)	Setophaga angelae	Threatened	20160722	Cruz	1984	AJ	Caribbean Journal of Science	0.189	2002	0.944		42	90	Added 2002 2003
42	20	Corals	NMFS	NMFS	No common name ()	Acropora globiceps	Threatened	20141322	Ghiold	1990	AJ	Caribbean Journal of Science	0.189	2002	0.944		42	90	Added 2002 2003
53	1	Birds	FWS	Southeast (Region 4)	Warbler, elfin-woods (Wherever found)	Setophaga angelae	Threatened	20160722	Garcia-Martino	1996	AJ	Caribbean Journal of Science	0.189	2002	0.944		42	90	Added 2002 2003
53	1	Birds	FWS	Southeast (Region 4)	Warbler, elfin-woods (Wherever found)	Setophaga angelae	Threatened	20160722	Miranda-Castro	2000	AJ	Caribbean Journal of Science	0.189	2002	0.944		42	90	Added 2002 2003
42	20	Corals	NMFS	NMFS	No common name ()	Acropora globiceps	Threatened	20141667	Torres	2002	AJ	Caribbean Journal of Science	0.189	2002	0.944		42	90	Added 2002 2003
39	3	Flowering Plants	FWS	Southeast (Region 4)	No common name	Agave eggersiana	Endangered	20141009	Vaurie	1971	AJ	Coleopterists Bulletin	0.195	1997	0.776		1	57	Added 1997 1998
22	4	Mammals	FWS	Pacific (Region 1)	Pocket gopher, Roy Prairie	Thomomys mazama glacialis	Threatened	20140520	Blume	1979	AJ	Coleopterists Bulletin	0.195	1997	0.776		1	57	Added 1997 1998
23	1	Birds	FWS	Southwest (Region 2)	Prairie-chicken, lesser ()	Tympanuchus pallidicinctus	Threatened	20140512	Blume	1979	AJ	Coleopterists Bulletin	0.195	1997	0.776		1	57	Added 1997 1998
58	53	Birds	FWS	Pacific (Region 1)	Storm-petrel, band-rumped (USA (HI))	Oceanodroma castro	Endangered	20161031	St John	1978	AJ	Adansonia	0.196	2007	0.345		24	39	Added 2007 2008
25	4	Amphibians	FWS	California/Nevada (Region 8)	toad, Yosemite	Anaxyrus canorus	Threatened	20140692	Corn	2005	AJ	Animal Biodiversity and Conservation	0.196	2012	1		41	61	Added 2012 2013
27	2	Reptiles	FWS	Southwest (Region 2)	gartersnake, northern Mexican	Thamnophis eques megalops	Threatened	20140708	Olden	2005	AJ	Animal Biodiversity and Conservation	0.196	2012	1		41	61	Added 2012 2013
10	2	Flowering Plants	FWS	Southwest (Region 2)	Rose-mallow, Neches River	Hibiscus dasycalyx	Threatened	20131011	Rust	1980	AJ	Journal of the Kansas Entomological Society	0.199	1997	0.281			26	Added 1997 1998
10	2	Flowering Plants	FWS	Southwest (Region 2)	Rose-mallow, Neches River	Hibiscus dasycalyx	Threatened	20131011	Cane	1991	AJ	Journal of the Kansas Entomological Society	0.199	1997	0.281			26	Added 1997 1998
42	20	Corals	NMFS	NMFS	No common name ()	Acropora globiceps	Threatened	20141563	Quinn	2008	AJ	Revista de Biologia Tropical	0.199	2008	0.723			134
15	2	Flowering Plants	FWS	Southwest (Region 2)	Cactus, Acuna	Pediocactus peeblesianus fickeiseniae	Endangered	20131031	Richmond	1989	AJ	Agricultural History	0.2	1997	0.429		1	44	Added 1997 1998
5	6	Snails	FWS	Southwest (Region 2)	Tryonia, Diamond	Pseudotryonia adamantina	Endangered	20130709	Hubbs	2001	AJ	Texas Journal of Science	0.2	2001	5			82
31	2	Fishes	FWS	Southwest (Region 2)	Shiner, smalleye	Notropis buccula	Endangered	20140804	Marks	2001	AJ	Texas Journal of Science	0.2	2001	6			82
4	38	Snails	FWS	Pacific (Region 1)	Tree snail, Newcomb's	Newcombia cumingi	Endangered	20140926	Wood	2008	AJ	Novon	0.203	2008	0.56			197
28	1	Mammals	FWS	Southwest (Region 2)	Mouse, New Mexico meadow jumping ()	Zapus hudsonius luteus	Endangered	20140710	Prince	1944	AJ	Pan-Pacific Entomologist	0.205	1997	0.645			24	Added 1997 1998
58	53	Birds	FWS	Pacific (Region 1)	Storm-petrel, band-rumped (USA (HI))	Oceanodroma castro	Endangered	20161031	Larsen	1996	AJ	Pan-Pacific Entomologist	0.205	1997	0.645			24	Added 1997 1998
5	6	Snails	FWS	Southwest (Region 2)	Tryonia, Diamond	Pseudotryonia adamantina	Endangered	20130709	Pilsbry	1935	AJ	Nautilus	0.208	1997	0.741			25	Added 1997 1998
5	6	Snails	FWS	Southwest (Region 2)	Tryonia, Diamond	Pseudotryonia adamantina	Endangered	20130709	Leonard	1960	AJ	Nautilus	0.208	1997	0.741			25	Added 1997 1998
57	5	Mammals	FWS	Pacific (Region 1)	Bat, Pacific sheath-tailed (American Samoa)	Emballonura semicaudata semicaudata	Endangered	20161024	Kondo	1968	AJ	Nautilus	0.208	1997	0.741			25	Added 1997 1998
11	2	Clams	FWS	Southeast (Region 4)	Mucket, Neosho ()	Lampsilis rafinesqueana	Endangered	20131017	Parmalee	1980	AJ	Nautilus	0.208	1997	0.741			25	Added 1997 1998
11	2	Clams	FWS	Southeast (Region 4)	Mucket, Neosho ()	Lampsilis rafinesqueana	Endangered	20131017	Miller	1984	AJ	Nautilus	0.208	1997	0.741			25	Added 1997 1998
61	1	Clams	FWS	Southeast (Region 4)	Moccasinshell, Suwannee (Wherever found)	Medionidus walkeri	Threatened	20161107	Wright	1987	AJ	Nautilus	0.208	1997	0.741			25	Added 1997 1998
12	1	Insects	FWS	California/Nevada (Region 8)	Butterfly, Mount Charleston blue	Icaricia (Plebejus) shasta charlestonensis	Endangered	20131021	Titus	2003	AJ	Southwestern Naturalist	0.209	2003	0.267			177
27	2	Reptiles	FWS	Southwest (Region 2)	gartersnake, northern Mexican	Thamnophis eques megalops	Threatened	20140708	Marsh	2003	AJ	Southwestern Naturalist	0.209	2003	0.267			177
28	1	Mammals	FWS	Southwest (Region 2)	Mouse, New Mexico meadow jumping ()	Zapus hudsonius luteus	Endangered	20140710	Meaney	2003	AJ	Southwestern Naturalist	0.209	2003	0.267			177
25	4	Amphibians	FWS	California/Nevada (Region 8)	toad, Yosemite	Anaxyrus canorus	Threatened	20140709	Dyer	1999	AJ	Southwestern Naturalist	0.211	1999	0.267			79
4	38	Snails	FWS	Pacific (Region 1)	Tree snail, Newcomb's	Newcombia cumingi	Endangered	20131211	Lorence	1994	AJ	Novon	0.215	1999	0.56			221	Added 1999 2000
4	38	Snails	FWS	Pacific (Region 1)	Tree snail, Newcomb's	Newcombia cumingi	Endangered	20131128	Lammers	1998	AJ	Novon	0.215	1999	0.56			221	Added 1999 2000
4	38	Snails	FWS	Pacific (Region 1)	Tree snail, Newcomb's	Newcombia cumingi	Endangered	20140729	Wagner	1998	AJ	Novon	0.215	1999	0.56			221	Added 1999 2000
4	38	Snails	FWS	Pacific (Region 1)	Tree snail, Newcomb's	Newcombia cumingi	Endangered	20140730	Wagner	1999	AJ	Novon	0.215	1999	0.56			221	Added 1999 2000
19	15	Insects	FWS	Pacific (Region 1)	Fly, Hawaiian picture-wing	Drosophila digressa	Endangered	20131129	Wagner	1999	AJ	Novon	0.215	1999	0.56			221	Added 1999 2000
58	53	Birds	FWS	Pacific (Region 1)	Storm-petrel, band-rumped (USA (HI))	Oceanodroma castro	Endangered	20161031	Wagner	1999	AJ	Novon	0.215	1999	0.56			221	Added 1999 2000
58	53	Birds	FWS	Pacific (Region 1)	Storm-petrel, band-rumped (USA (HI))	Oceanodroma castro	Endangered	20161031	Wagner	1999	AJ	Novon	0.215	1999	0.56			221	Added 1999 2000
4	38	Snails	FWS	Pacific (Region 1)	Tree snail, Newcomb's	Newcombia cumingi	Endangered	20131228	Medeiros	1988	AJ	Brittonia	0.216	1997	0.863		1	46	Added 1997 1998
58	53	Birds	FWS	Pacific (Region 1)	Storm-petrel, band-rumped (USA (HI))	Oceanodroma castro	Endangered	20161031	Medeiros	1988	AJ	Brittonia	0.216	1997	0.863		1	46	Added 1997 1998
4	38	Snails	FWS	Pacific (Region 1)	Tree snail, Newcomb's	Newcombia cumingi	Endangered	20140917	Wilson	1993	AJ	Brittonia	0.216	1997	0.863		1	46	Added 1997 1998
18	3	Flowering Plants	FWS	Southeast (Region 4)	Thoroughwort, Cape Sable	Chromolaena frustrata	Endangered	20131125	Areces-Mallea	1996	AJ	Brittonia	0.216	1997	0.863		1	46	Added 1997 1998
11	2	Clams	FWS	Southeast (Region 4)	Mucket, Neosho ()	Lampsilis rafinesqueana	Endangered	20131017	Watters	2001	AJ	Journal of Freshwater Ecology	0.216	2001	1.132			116
14	2	Clams	FWS	Southeast (Region 4)	Pearlymussel, slabside ()	Pleuronaia dolabelloides	Endangered	20131028	Watters	2001	AJ	Journal of Freshwater Ecology	0.216	2001	1.132			116
31	2	Fishes	FWS	Southwest (Region 2)	Shiner, smalleye	Notropis buccula	Endangered	20140804	Bonner	2000	AJ	Journal of Freshwater Ecology	0.217	2000	1.132			115
42	20	Corals	NMFS	NMFS	No common name ()	Acropora globiceps	Threatened	20141199	Bruckner	2006	AJ	Revista de Biologia Tropical	0.217	2006	0.723			113
42	20	Corals	NMFS	NMFS	No common name ()	Acropora globiceps	Threatened	20141323	Gil Agudelo	2006	AJ	Revista de Biologia Tropical	0.217	2006	0.723			113
35	2	Insects	FWS	Southeast (Region 4)	Butterfly, Florida leafwing ()	Anaea troglodyta floridalis	Endangered	20140911	Salvato	2012	AJ	Journal of the Lepidopterists Society	0.219	2012	0.519			64
35	2	Insects	FWS	Southeast (Region 4)	Butterfly, Florida leafwing ()	Anaea troglodyta floridalis	Endangered	20140911	Salvato	2012	AJ	Journal of the Lepidopterists Society	0.219	2012	0.519			64
11	2	Clams	FWS	Southeast (Region 4)	Mucket, Neosho ()	Lampsilis rafinesqueana	Endangered	20131017	Neves	1987	AJ	American Malacological Bulletin	0.22	1997	0.813		1	15	Added 1997 1998
14	2	Clams	FWS	Southeast (Region 4)	Pearlymussel, slabside ()	Pleuronaia dolabelloides	Endangered	20131028	Neves	1987	AJ	American Malacological Bulletin	0.22	1997	0.813		1	15	Added 1997 1998
61	1	Clams	FWS	Southeast (Region 4)	Moccasinshell, Suwannee (Wherever found)	Medionidus walkeri	Threatened	20161107	Neves	1987	AJ	American Malacological Bulletin	0.22	1997	0.813		1	15	Added 1997 1998
47	23	Mammals	FWS	Pacific (Region 1)	Bat, Pacific sheath-tailed	Emballonura semicaudata rotensis	Endangered	20151113	Bauman	1996	AJ	American Malacological Bulletin	0.22	1997	0.813		1	15	Added 1997 1998
11	2	Clams	FWS	Southeast (Region 4)	Mucket, Neosho ()	Lampsilis rafinesqueana	Endangered	20131017	Obermeyer	1997	AJ	American Malacological Bulletin	0.22	1997	0.813		1	15	Added 1997 1998
18	3	Flowering Plants	FWS	Southeast (Region 4)	Thoroughwort, Cape Sable	Chromolaena frustrata	Endangered	20131125	Goodman	2012	AJ	Haseltonia	0.222	2012	0.815			1
37	1	Amphibians	FWS	California/Nevada (Region 8)	Frog, Oregon spotted	Rana pretiosa	Threatened	20140929	Licht	1986	AJ	Canadian Field-Naturalist	0.225	1997	-1
57	5	Mammals	FWS	Pacific (Region 1)	Bat, Pacific sheath-tailed (American Samoa)	Emballonura semicaudata semicaudata	Endangered	20161024	Bertram	1995	AJ	Canadian Field-Naturalist	0.225	1997	-1
4	38	Snails	FWS	Pacific (Region 1)	Tree snail, Newcomb's	Newcombia cumingi	Endangered	20131130	Lammers	2004	AJ	Novon	0.231	2004	0.56			195
19	15	Insects	FWS	Pacific (Region 1)	Fly, Hawaiian picture-wing	Drosophila digressa	Endangered	20131129	Lammers	2004	AJ	Novon	0.231	2004	0.56			195
32	1	Fishes	FWS	Southwest (Region 2)	Sucker, Zuni bluehead	Catostomus discobolus yarrowi	Endangered	20140825	Dudley	2000	AJ	Southwestern Naturalist	0.231	2000	0.267			169
47	23	Mammals	FWS	Pacific (Region 1)	Bat, Pacific sheath-tailed	Emballonura semicaudata rotensis	Endangered	20160106	Fellers	2000	AJ	Southwestern Naturalist	0.231	2000	0.267			169
57	5	Mammals	FWS	Pacific (Region 1)	Bat, Pacific sheath-tailed (American Samoa)	Emballonura semicaudata semicaudata	Endangered	20161024	Fellers	2000	AJ	Southwestern Naturalist	0.231	2000	0.267			169
31	2	Fishes	FWS	Southwest (Region 2)	Shiner, smalleye	Notropis buccula	Endangered	20140804	Bryant	1977	AJ	Palynology	0.235	2007	2.344			13	Added 2007 2008
37	1	Amphibians	FWS	California/Nevada (Region 8)	Frog, Oregon spotted	Rana pretiosa	Threatened	20140929	Bull	2002	AJ	Northwest Science	0.238	2002	0.588			105
28	1	Mammals	FWS	Southwest (Region 2)	Mouse, New Mexico meadow jumping ()	Zapus hudsonius luteus	Endangered	20140710	Ryon	2001	AJ	Southwestern Naturalist	0.238	2001	0.267			168
32	1	Fishes	FWS	Southwest (Region 2)	Sucker, Zuni bluehead	Catostomus discobolus yarrowi	Endangered	20140825	Propst	2001	AJ	Southwestern Naturalist	0.238	2001	0.267			168
44	1	Birds	FWS	Mountain-Prairie (Region 6)	sage-grouse, Gunnison (entire)	Centrocercus minimus	Threatened	20141222	OylerMcCance	2001	AJ	Southwestern Naturalist	0.238	2001	0.267			168
45	1	Birds	FWS	Northeast (Region 5)	Knot, red ()	Calidris canutus rufa	Threatened	20150112	Calabrese	1970	AJ	Veliger	0.238	1997	-1			70	Added 1997 1998
57	5	Mammals	FWS	Pacific (Region 1)	Bat, Pacific sheath-tailed (American Samoa)	Emballonura semicaudata semicaudata	Endangered	20161024	Girardi	1978	AJ	Veliger	0.238	1997	-1			70	Added 1997 1998
5	6	Snails	FWS	Southwest (Region 2)	Tryonia, Diamond	Pseudotryonia adamantina	Endangered	20130709	Hershler	1998	AJ	Veliger	0.238	1997	-1			70	Added 1997 1998
6	1	Fishes	FWS	Northeast (Region 5)	Darter, diamond	Crystallaria cincotta	Endangered	20130826	Stoertz	2001	AJ	Environmental and Engineering Geoscience	0.25	2001	0.736		25	48
57	5	Mammals	FWS	Pacific (Region 1)	Bat, Pacific sheath-tailed (American Samoa)	Emballonura semicaudata semicaudata	Endangered	20161024	Cowie	2003	AJ	American Malacological Bulletin	0.257	2003	0.813		1	13
30	3	Flowering Plants	FWS	Southeast (Region 4)	Sunflower, whorled ()	Helianthus verticillatus	Endangered	20140801	Small	1898	AJ	Journal of the Torrey Botanical Society	0.258	1998	0.609			60	Added 1997 1998
10	2	Flowering Plants	FWS	Southwest (Region 2)	Rose-mallow, Neches River	Hibiscus dasycalyx	Threatened	20131011	Quarterman	1950	AJ	Journal of the Torrey Botanical Society	0.258	1998	0.609			60	Added 1997 1998
30	3	Flowering Plants	FWS	Southeast (Region 4)	Gladecress, Fleshy-fruit ()	Leavenworthia crassa	Endangered	20140801	Quarterman	1950	AJ	Journal of the Torrey Botanical Society	0.258	1998	0.609			60	Added 1997 1998
58	53	Birds	FWS	Pacific (Region 1)	Storm-petrel, band-rumped (USA (HI))	Oceanodroma castro	Endangered	20161031	Eaton	1879	O	Journal of the Torrey Botanical Society	0.258	1998	0.609
52	2	Crustaceans	FWS	Northeast (Region 5)	Crayfish, Big Sandy (Wherever found)	Cambarus callainus	Threatened	20160509	Mirenda	1985	AJ	Crustaceana	0.259	1997	0.529		84	146	Added 1997 1998
45	1	Birds	FWS	Northeast (Region 5)	Knot, red ()	Calidris canutus rufa	Threatened	20150112	Vooren	1990	AJ	Ornitologia Neotropical	0.26	2006	0.478			128	Added 2006 2007
45	1	Birds	FWS	Northeast (Region 5)	Knot, red ()	Calidris canutus rufa	Threatened	20150112	Gonzalez	2004	AJ	Ornitologia Neotropical	0.26	2006	0.478			128	Added 2006 2007
53	1	Birds	FWS	Southeast (Region 4)	Warbler, elfin-woods (Wherever found)	Setophaga angelae	Threatened	20160722	Larsen	2000	AJ	Physical Geography	0.263	2000	2.086
31	2	Fishes	FWS	Southwest (Region 2)	Shiner, smalleye	Notropis buccula	Endangered	20140804	Quist	2005	AJ	Western North American Naturalist	0.266	2005	0.569			139
54	1	Flowering Plants	FWS	Pacific (Region 1)	Peppergrass, Slickspot ()	Lepidium papilliferum	Threatened	20160916	Meyer	2005	AJ	Western North American Naturalist	0.266	2005	0.569			139
28	1	Mammals	FWS	Southwest (Region 2)	Mouse, New Mexico meadow jumping ()	Zapus hudsonius luteus	Endangered	20140710	Den Boer	1968	AJ	Acta Biotheoretica	0.267	1997	1.774		23	40	Added 2003 2004
45	1	Birds	FWS	Northeast (Region 5)	Knot, red ()	Calidris canutus rufa	Threatened	20150112	Weggel	1986	AJ	Journal of Waterway, Port, Coastal and Ocean Engineering	0.27	1997	2.208			84	Added 1997 1998
52	2	Crustaceans	FWS	Northeast (Region 5)	Crayfish, Big Sandy (Wherever found)	Cambarus callainus	Threatened	20160509	Michael	2010	AJ	Environmental and Engineering Geoscience	0.273	2010	0.736		28	44
28	1	Mammals	FWS	Southwest (Region 2)	Mouse, New Mexico meadow jumping ()	Zapus hudsonius luteus	Endangered	20140710	Miller	1911	AJ	Proceedings of The Biological Society of Washington	0.273	1997	0.621			156	Added 1997 1998
28	1	Mammals	FWS	Southwest (Region 2)	Mouse, New Mexico meadow jumping ()	Zapus hudsonius luteus	Endangered	20140710	Bailey	1913	AJ	Proceedings of The Biological Society of Washington	0.273	1997	0.621			156	Added 1997 1998
22	4	Mammals	FWS	Pacific (Region 1)	Pocket gopher, Roy Prairie	Thomomys mazama glacialis	Threatened	20140622	Taylor	1919	AJ	Proceedings of The Biological Society of Washington	0.273	1997	0.621			156	Added 1997 1998
22	4	Mammals	FWS	Pacific (Region 1)	Pocket gopher, Roy Prairie	Thomomys mazama glacialis	Threatened	20140537	Dalquest	1942	AJ	Proceedings of The Biological Society of Washington	0.273	1997	0.621			156	Added 1997 1998
23	1	Birds	FWS	Southwest (Region 2)	Prairie-chicken, lesser ()	Tympanuchus pallidicinctus	Threatened	20140512	Dalquest	1942	AJ	Proceedings of The Biological Society of Washington	0.273	1997	0.621			156	Added 1997 1998
59	1	Fishes	FWS	Southeast (Region 4)	Darter, Kentucky arrow (Wherever found)	Etheostoma spilotum	Threatened	20161104	Branson	1972	AJ	Proceedings of The Biological Society of Washington	0.273	1997	0.621			156	Added 1997 1998
58	53	Birds	FWS	Pacific (Region 1)	Storm-petrel, band-rumped (USA (HI))	Oceanodroma castro	Endangered	20161031	Snetsinger	2005	AJ	Wilson Journal of Ornithology	0.274	2005	0.656			85
21	2	Amphibians	FWS	Southwest (Region 2)	Salamander, Salado ()	Eurycea chisholmensis	Threatened	20140414	Biagas	2012	AJ	Southwestern Naturalist	0.279	2012	0.267			165
48	1	Reptiles	FWS	Southeast (Region 4)	Snake, black pine ()	Pituophis melanoleucus lodingi	Threatened	20151105	Crother	2012	AJ	Southwestern Naturalist	0.279	2012	0.267			165
47	23	Mammals	FWS	Pacific (Region 1)	Bat, Pacific sheath-tailed	Emballonura semicaudata rotensis	Endangered	20151109	Athens	2004	AJ	Records of the Australian Museum	0.281	2006	0.667			24	Added 2006 2007
49	1	Ferns and Allies	FWS	Southeast (Region 4)	fern, Florida bristle	Trichomanes punctatum ssp. floridanum	Endangered	20151105	Schuster	1971	AJ	Castanea	0.288	2006	0.543		27	49	Added 2006 2007
24	1	Flowering Plants	FWS	Southeast (Region 4)	Glade cress, Kentucky ()	Leavenworthia exigua laciniata	Threatened	20140605	Baskin	1978	AJ	Castanea	0.288	2006	0.543		27	49	Added 2006 2007
24	1	Flowering Plants	FWS	Southeast (Region 4)	Glade cress, Kentucky ()	Leavenworthia exigua laciniata	Threatened	20140605	Baskin	1981	AJ	Castanea	0.288	2006	0.543		27	49	Added 2006 2007
24	1	Flowering Plants	FWS	Southeast (Region 4)	Glade cress, Kentucky ()	Leavenworthia exigua laciniata	Threatened	20140605	Baskin	1994	AJ	Castanea	0.288	2006	0.543		27	49	Added 2006 2007
56	1	Flowering Plants	FWS	Southeast (Region 4)	Orchid, white fringeless ()	Platanthera integrilabia	Threatened	20161107	Zettler	1996	AJ	Castanea	0.288	2006	0.543		27	49	Added 2006 2007
30	3	Flowering Plants	FWS	Southeast (Region 4)	Sunflower, whorled ()	Helianthus verticillatus	Endangered	20140801	Matthews	2002	AJ	Castanea	0.288	2006	0.543		27	49	Added 2006 2007
47	23	Mammals	FWS	Pacific (Region 1)	Bat, Pacific sheath-tailed	Emballonura semicaudata rotensis	Endangered	20160401	Moore	1983	AJ	Odonatologica	0.294	2000	0.743			67	Added 2000 2001
50	1	Fishes	NMFS	NMFS	coelacanth, African (Tanzanian DPS)	Latimeria chalumnae	Threatened	20160428	Hureau	1977	AJ	Cybium	0.298	2000	0.705		28	73	Added 2000 2001
25	4	Amphibians	FWS	California/Nevada (Region 8)	toad, Yosemite	Anaxyrus canorus	Threatened	20140634	Bahls	1992	AJ	Northwest Science	0.3	1997	0.588			60	Added 1997 1998
22	4	Mammals	FWS	Pacific (Region 1)	Pocket gopher, Roy Prairie	Thomomys mazama glacialis	Threatened	20140647	Witmer	1996	AJ	Northwest Science	0.3	1997	0.588			60	Added 1997 1998
23	1	Birds	FWS	Southwest (Region 2)	Prairie-chicken, lesser ()	Tympanuchus pallidicinctus	Threatened	20140512	Witmer	1996	AJ	Northwest Science	0.3	1997	0.588			60	Added 1997 1998
28	1	Mammals	FWS	Southwest (Region 2)	Mouse, New Mexico meadow jumping ()	Zapus hudsonius luteus	Endangered	20140710	Frey	2009	AJ	Western North American Naturalist	0.305	2009	0.569			128
44	1	Birds	FWS	Mountain-Prairie (Region 6)	sage-grouse, Gunnison (entire)	Centrocercus minimus	Threatened	20141222	Poore	2009	AJ	Western North American Naturalist	0.305	2009	0.569			128
29	5	Fishes	NMFS	NMFS	Sawfish, largetooth	Pristis pristis	Resolved Taxon	20140723	Miles	1945	AJ	Caldasia	0.31	2010	0.562		14	45	Added 2010 2013
35	2	Insects	FWS	Southeast (Region 4)	Butterfly, Florida leafwing ()	Anaea troglodyta floridalis	Endangered	20140911	Skinner	1884	AJ	Entomological News	0.311	1997	0.359		1	73	Added 1997 1998
35	2	Insects	FWS	Southeast (Region 4)	Butterfly, Florida leafwing ()	Anaea troglodyta floridalis	Endangered	20140911	Slosson	1895	AJ	Entomological News	0.311	1997	0.359		1	73	Added 1997 1998
43	2	Insects	FWS	Great Lakes (Region 3)	Skipper, Dakota	Hesperia dacotae	Threatened	20141124	Lindsey	1917	AJ	Entomological News	0.311	1997	0.359		1	73	Added 1997 1998
60	1	Insects	FWS	Southeast (Region 4)	Tiger beetle, Miami (Wherever found)	Cicindelidia floridana	Endangered	20161104	Choate	1984	AJ	Entomological News	0.311	1997	0.359		1	73	Added 1997 1998
5	6	Snails	FWS	Southwest (Region 2)	Tryonia, Diamond	Pseudotryonia adamantina	Endangered	20130709	Mladenka	2001	AJ	Western North American Naturalist	0.312	2001	0.569			48
60	1	Insects	FWS	Southeast (Region 4)	Tiger beetle, Miami (Wherever found)	Cicindelidia floridana	Endangered	20161104	Knisley	2001	AJ	Western North American Naturalist	0.312	2001	0.569			48
17	2	Insects	FWS	Pacific (Region 1)	Checkerspot, Taylor's (=whulge)	Euphydryas editha taylori	Endangered	20131104	Wiedemann	1996	AJ	Landscape and Urban Planning	0.313	1997	6.142			162	Added 1997 1998
47	23	Mammals	FWS	Pacific (Region 1)	Bat, Pacific sheath-tailed	Emballonura semicaudata rotensis	Endangered	20160218	Howard	1999	AJ	Florida Entomologist	0.314	1999	1.425			121
34	5	Fishes	NMFS	NMFS	sturgeon, Sakhalin	Acipenser mikadoi	Endangered	20141022	Paschos	2003	AJ	Aqua	0.315	2003	1.644		50	73
45	1	Birds	FWS	Northeast (Region 5)	Knot, red ()	Calidris canutus rufa	Threatened	20150112	Jenni-Eirmann	2002	AJ	Journal of Ornithology	0.316	2002	1.745			76
19	15	Insects	FWS	Pacific (Region 1)	Fly, Hawaiian picture-wing	Drosophila digressa	Endangered	20131129	Juvik	1984	AJ	Mountain Research and Development	0.317	1997	1.194			60
44	1	Birds	FWS	Mountain-Prairie (Region 6)	sage-grouse, Gunnison (entire)	Centrocercus minimus	Threatened	20141222	Riebsame	1996	AJ	Mountain Research and Development	0.317	1997	1.194			60
44	1	Birds	FWS	Mountain-Prairie (Region 6)	sage-grouse, Gunnison (entire)	Centrocercus minimus	Threatened	20141222	Theobald	1996	AJ	Mountain Research and Development	0.317	1997	1.194			60
52	2	Crustaceans	FWS	Northeast (Region 5)	Crayfish, Big Sandy (Wherever found)	Cambarus callainus	Threatened	20160509	Jones	2010	AJ	Southeastern Naturalist	0.317	2010	0.547			140
52	2	Crustaceans	FWS	Northeast (Region 5)	Crayfish, Big Sandy (Wherever found)	Cambarus callainus	Threatened	20160509	Loughman	2010	AJ	Southeastern Naturalist	0.317	2010	0.547			140
42	20	Corals	NMFS	NMFS	No common name ()	Acropora globiceps	Threatened	20141278	Dustan	1977	AJ	Environmental Geology	0.325	1997	-1
52	2	Crustaceans	FWS	Northeast (Region 5)	Crayfish, Big Sandy (Wherever found)	Cambarus callainus	Threatened	20160509	Keller	1978	AJ	Environmental Geology	0.325	1997	-1
44	1	Birds	FWS	Mountain-Prairie (Region 6)	sage-grouse, Gunnison (entire)	Centrocercus minimus	Threatened	20141222	Aldridge	2003	AJ	Canadian Field-Naturalist	0.329	2003	-1
44	1	Birds	FWS	Mountain-Prairie (Region 6)	sage-grouse, Gunnison (entire)	Centrocercus minimus	Threatened	20141222	Holloran	2003	AJ	Canadian Field-Naturalist	0.329	2003	-1
34	5	Fishes	NMFS	NMFS	sturgeon, Sakhalin	Acipenser mikadoi	Endangered	20140912	Artyukhin	1999	AJ	Journal of Applied Ichthyology	0.329	1999	0.892			79
34	5	Fishes	NMFS	NMFS	sturgeon, Sakhalin	Acipenser mikadoi	Endangered	20140918	Birstein	1999	AJ	Journal of Applied Ichthyology	0.329	1999	0.892			79
34	5	Fishes	NMFS	NMFS	sturgeon, Sakhalin	Acipenser mikadoi	Endangered	20140939	Debus	1999	AJ	Journal of Applied Ichthyology	0.329	1999	0.892			79
34	5	Fishes	NMFS	NMFS	sturgeon, Sakhalin	Acipenser mikadoi	Endangered	20140954	Fernandez Pasquier	1999	AJ	Journal of Applied Ichthyology	0.329	1999	0.892			79
34	5	Fishes	NMFS	NMFS	sturgeon, Sakhalin	Acipenser mikadoi	Endangered	20141047	Soriguer	1999	AJ	Journal of Applied Ichthyology	0.329	1999	0.892			79
34	5	Fishes	NMFS	NMFS	sturgeon, Sakhalin	Acipenser mikadoi	Endangered	20141049	Staaks	1999	AJ	Journal of Applied Ichthyology	0.329	1999	0.892			79
31	2	Fishes	FWS	Southwest (Region 2)	Shiner, smalleye	Notropis buccula	Endangered	20140804	Paukert	2008	AJ	Journal of Freshwater Ecology	0.331	2008	1.132			181
11	2	Clams	FWS	Southeast (Region 4)	Mucket, Neosho ()	Lampsilis rafinesqueana	Endangered	20131017	Galbraith	2008	AJ	Southwestern Naturalist	0.332	2008	0.267			184
15	2	Flowering Plants	FWS	Southwest (Region 2)	Cactus, Acuna	Pediocactus peeblesianus fickeiseniae	Endangered	20131031	Blair	2008	AJ	Southwestern Naturalist	0.332	2008	0.267			184
41	1	Birds	FWS	California/Nevada (Region 8)	Cuckoo, yellow-billed (Western U.S. DPS)	Coccyzus americanus	Threatened	20141103	Cornell	2008	AJ	Southwestern Naturalist	0.332	2008	0.267			184
37	1	Amphibians	FWS	California/Nevada (Region 8)	Frog, Oregon spotted	Rana pretiosa	Threatened	20140929	Ultsch	2000	AJ	Canadian Field-Naturalist	0.333	2000	-1
47	23	Mammals	FWS	Pacific (Region 1)	Bat, Pacific sheath-tailed	Emballonura semicaudata rotensis	Endangered	20160712	Wiles	1999	AJ	Mammalia	0.333	1999	0.944			94
58	53	Birds	FWS	Pacific (Region 1)	Storm-petrel, band-rumped (USA (HI))	Oceanodroma castro	Endangered	20161031	Englund	2001	AJ	Odonatologica	0.333	2001	0.743			67	Added 2000 2001
45	1	Birds	FWS	Northeast (Region 5)	Knot, red ()	Calidris canutus rufa	Threatened	20150112	Colwell	2003	AJ	Waterbirds	0.337	2003	0.534			199
33	4	Fishes	NMFS	NMFS	Shark, Scalloped Hammerhead (Eastern Pacific DPS)	Sphyrna lewini	Endangered	20140902	Anislado-Tolentino	2001	AJ	Ciencias Marinas	0.338	2001	0.844		33	71
58	53	Birds	FWS	Pacific (Region 1)	Storm-petrel, band-rumped (USA (HI))	Oceanodroma castro	Endangered	20161031	Lorence	2010	AJ	Brittonia	0.341	2010	0.863		42	82
6	1	Fishes	FWS	Northeast (Region 5)	Darter, diamond	Crystallaria cincotta	Endangered	20130826	Schuler	2000	AJ	Forest Science	0.345	2002	1.664			71
52	2	Crustaceans	FWS	Northeast (Region 5)	Crayfish, Big Sandy (Wherever found)	Cambarus callainus	Threatened	20160509	Hood	2002	AJ	Forest Science	0.345	2002	1.664			71
2	4	Mammals	NMFS	NMFS	Seal, Ringed (Baltic subspecies)	Phoca (=Pusa) hispida botnica	Threatened	20130226	Lukin	1978	AJ	Russian Journal of Marine Biology	0.346	2009	0.621			133	Added 2009 2010
42	20	Corals	NMFS	NMFS	No common name ()	Acropora globiceps	Threatened	20141434	Latypov	2005	AJ	Russian Journal of Marine Biology	0.346	2009	0.621			133	Added 2009 2010
60	1	Insects	FWS	Southeast (Region 4)	Tiger beetle, Miami (Wherever found)	Cicindelidia floridana	Endangered	20161104	Woodcock	2009	AJ	Entomological News	0.347	2009	0.359		38	129
35	2	Insects	FWS	Southeast (Region 4)	Butterfly, Florida leafwing ()	Anaea troglodyta floridalis	Endangered	20140911	OBrien	1998	AJ	Natural Areas Journal	0.347	1998	0.849			34	Added 1997 1998
60	1	Insects	FWS	Southeast (Region 4)	Tiger beetle, Miami (Wherever found)	Cicindelidia floridana	Endangered	20161104	OBrien	1998	AJ	Natural Areas Journal	0.347	1998	0.849			34	Added 1997 1998
17	2	Insects	FWS	Pacific (Region 1)	Checkerspot, Taylor's (=whulge)	Euphydryas editha taylori	Endangered	20131104	Altman	2011	AJ	Northwest Science	0.347	2011	0.588			72
17	2	Insects	FWS	Pacific (Region 1)	Checkerspot, Taylor's (=whulge)	Euphydryas editha taylori	Endangered	20131104	Christy	2011	AJ	Northwest Science	0.347	2011	0.588			72
22	4	Mammals	FWS	Pacific (Region 1)	Pocket gopher, Roy Prairie	Thomomys mazama glacialis	Threatened	20140527	Christy	2011	AJ	Northwest Science	0.347	2011	0.588			72
23	1	Birds	FWS	Southwest (Region 2)	Prairie-chicken, lesser ()	Tympanuchus pallidicinctus	Threatened	20140512	Christy	2011	AJ	Northwest Science	0.347	2011	0.588			72
25	4	Amphibians	FWS	California/Nevada (Region 8)	toad, Yosemite	Anaxyrus canorus	Threatened	20140861	Silverman	1979	AJ	Journal of Environmental Management	0.348	1997	6.789			154
58	53	Birds	FWS	Pacific (Region 1)	Storm-petrel, band-rumped (USA (HI))	Oceanodroma castro	Endangered	20161031	Cooper	1998	AJ	Waterbirds	0.348	1998	0.534			40	Added 1997 1998
58	53	Birds	FWS	Pacific (Region 1)	Storm-petrel, band-rumped (USA (HI))	Oceanodroma castro	Endangered	20161031	Podolsky	1998	AJ	Waterbirds	0.348	1998	0.534			40	Added 1997 1998
17	2	Insects	FWS	Pacific (Region 1)	Checkerspot, Taylor's (=whulge)	Euphydryas editha taylori	Endangered	20131104	Foster	2003	AJ	Northwest Science	0.349	2003	0.588			109
22	4	Mammals	FWS	Pacific (Region 1)	Pocket gopher, Roy Prairie	Thomomys mazama glacialis	Threatened	20140547	Foster	2003	AJ	Northwest Science	0.349	2003	0.588			109
23	1	Birds	FWS	Southwest (Region 2)	Prairie-chicken, lesser ()	Tympanuchus pallidicinctus	Threatened	20140512	Foster	2003	AJ	Northwest Science	0.349	2003	0.588			109
57	5	Mammals	FWS	Pacific (Region 1)	Bat, Pacific sheath-tailed (American Samoa)	Emballonura semicaudata semicaudata	Endangered	20161024	Bellingham	1988	AJ	Notornis	0.351	2017	0.537			38	Added 2017 2018
57	5	Mammals	FWS	Pacific (Region 1)	Bat, Pacific sheath-tailed (American Samoa)	Emballonura semicaudata semicaudata	Endangered	20161024	Rinke	1991	AJ	Notornis	0.351	2017	0.537			38	Added 2017 2018
45	1	Birds	FWS	Northeast (Region 5)	Knot, red ()	Calidris canutus rufa	Threatened	20150112	Berkson	1999	AJ	Fisheries Management and Ecology	0.352	2001	1.894		43	80	Added 2001 2002
28	1	Mammals	FWS	Southwest (Region 2)	Mouse, New Mexico meadow jumping ()	Zapus hudsonius luteus	Endangered	20140710	Wright	2014	AJ	Western North American Naturalist	0.355	2014	0.569			61
33	4	Fishes	NMFS	NMFS	Shark, Scalloped Hammerhead (Eastern Pacific DPS)	Sphyrna lewini	Endangered	20140902	Sperone	2012	AJ	Acta Adriatica	0.356	2012	0.739		21	45
47	23	Mammals	FWS	Pacific (Region 1)	Bat, Pacific sheath-tailed	Emballonura semicaudata rotensis	Endangered	20160530	Stafford	2005	AJ	Journal of Cave and Karst Studies	0.357	2005	0.659			26	Added 2005 2006
47	23	Mammals	FWS	Pacific (Region 1)	Bat, Pacific sheath-tailed	Emballonura semicaudata rotensis	Endangered	20160108	Forman	1981	AJ	Kew Bulletin	0.359	2015	0.984			109	Added 2015 2016
4	38	Snails	FWS	Pacific (Region 1)	Tree snail, Newcomb's	Newcombia cumingi	Endangered	20140916	WilmotDear	1990	AJ	Kew Bulletin	0.359	2015	0.984			109	Added 2015 2016
4	38	Snails	FWS	Pacific (Region 1)	Tree snail, Newcomb's	Newcombia cumingi	Endangered	20130627	Aedo	1997	AJ	Kew Bulletin	0.359	2015	0.984			109	Added 2015 2016
2	4	Mammals	NMFS	NMFS	Seal, Ringed (Baltic subspecies)	Phoca (=Pusa) hispida botnica	Threatened	20130226	Lydersen	1991	AJ	Polar Record	0.36	2006	0.658			60	Added 2006 2007
27	2	Reptiles	FWS	Southwest (Region 2)	gartersnake, northern Mexican	Thamnophis eques megalops	Threatened	20140708	Hibbitts	2009	AJ	Southwestern Naturalist	0.364	2009	0.267			165
28	1	Mammals	FWS	Southwest (Region 2)	Mouse, New Mexico meadow jumping ()	Zapus hudsonius luteus	Endangered	20140710	Frey	2009	AJ	Southwestern Naturalist	0.364	2009	0.267			165
28	1	Mammals	FWS	Southwest (Region 2)	Mouse, New Mexico meadow jumping ()	Zapus hudsonius luteus	Endangered	20140710	Frey	2012	AJ	Western North American Naturalist	0.366	2012	0.569			134
44	1	Birds	FWS	Mountain-Prairie (Region 6)	sage-grouse, Gunnison (entire)	Centrocercus minimus	Threatened	20141222	Young	2000	AJ	Wilson Journal of Ornithology	0.366	2000	0.656			175
52	2	Crustaceans	FWS	Northeast (Region 5)	Crayfish, Big Sandy (Wherever found)	Cambarus callainus	Threatened	20160509	Clinton	2003	AJ	Forest Science	0.367	2004	1.664			150
59	1	Fishes	FWS	Southeast (Region 4)	Darter, Kentucky arrow (Wherever found)	Etheostoma spilotum	Threatened	20161104	Hitt	2016	AJ	Southeastern Naturalist	0.369	2016	0.547			187
9	1	Amphibians	FWS	Southwest (Region 2)	Salamander, Jemez Mountains	Plethodon neomexicanus	Endangered	20131010	Cummer	2007	AJ	Southwestern Naturalist	0.37	2007	0.267			173
58	53	Birds	FWS	Pacific (Region 1)	Storm-petrel, band-rumped (USA (HI))	Oceanodroma castro	Endangered	20161031	Velarde	2007	AJ	Southwestern Naturalist	0.37	2007	0.267			173
38	2	Flowering Plants	FWS	Southeast (Region 4)	Brickell-bush, Florida	Brickellia mosieri	Endangered	20141006	Rathcke	1993	AJ	Current Science	0.376	1997	1.102		337	726	Added 1997 1998
45	1	Birds	FWS	Northeast (Region 5)	Knot, red ()	Calidris canutus rufa	Threatened	20150112	Ellis	2002	AJ	Journal of Raptor Research	0.38	2002	1.151			108
42	20	Corals	NMFS	NMFS	No common name ()	Acropora globiceps	Threatened	20141469	Marimuthu	2012	AJ	Journal of Ocean University of China	0.381	2013	0.913			222	Added 2013 2014
45	1	Birds	FWS	Northeast (Region 5)	Knot, red ()	Calidris canutus rufa	Threatened	20150112	Ieno	2004	AJ	Waterbirds	0.381	2004	0.534			197
52	2	Crustaceans	FWS	Northeast (Region 5)	Crayfish, Big Sandy (Wherever found)	Cambarus callainus	Threatened	20160509	Papoulias	2013	AJ	Southeastern Naturalist	0.382	2010	0.547			140
59	1	Fishes	FWS	Southeast (Region 4)	Darter, Kentucky arrow (Wherever found)	Etheostoma spilotum	Threatened	20161104	Black	2013	AJ	Southeastern Naturalist	0.382	2013	0.547			144	Added 2013 2014
59	1	Fishes	FWS	Southeast (Region 4)	Darter, Kentucky arrow (Wherever found)	Etheostoma spilotum	Threatened	20161104	Eisenhour	2013	AJ	Southeastern Naturalist	0.382	2013	0.547			144	Added 2013 2014
59	1	Fishes	FWS	Southeast (Region 4)	Darter, Kentucky arrow (Wherever found)	Etheostoma spilotum	Threatened	20161104	Floyd	2013	AJ	Southeastern Naturalist	0.382	2013	0.547			144	Added 2013 2014
59	1	Fishes	FWS	Southeast (Region 4)	Darter, Kentucky arrow (Wherever found)	Etheostoma spilotum	Threatened	20161104	Papoulias	2013	AJ	Southeastern Naturalist	0.382	2013	0.547			144	Added 2013 2014
45	1	Birds	FWS	Northeast (Region 5)	Knot, red ()	Calidris canutus rufa	Threatened	20150112	Burger	2007	AJ	Journal of Coastal Research	0.383	2007	0.854			308
25	4	Amphibians	FWS	California/Nevada (Region 8)	toad, Yosemite	Anaxyrus canorus	Threatened	20140702	Dennis	1989	AJ	Natural Resource Modeling	0.383	2007	1.182			45	Added 2007 2008
28	1	Mammals	FWS	Southwest (Region 2)	Mouse, New Mexico meadow jumping ()	Zapus hudsonius luteus	Endangered	20140710	Bain	2002	AJ	Southwestern Naturalist	0.385	2002	0.267			148
28	1	Mammals	FWS	Southwest (Region 2)	Mouse, New Mexico meadow jumping ()	Zapus hudsonius luteus	Endangered	20140710	Leopold	1921	AJ	Journal of Forestry	0.396	1997	2.047			162	Added 1997 1998
60	1	Insects	FWS	Southeast (Region 4)	Tiger beetle, Miami (Wherever found)	Cicindelidia floridana	Endangered	20161104	Knisley	2013	AJ	Coleopterists Bulletin	0.398	2013	0.776		51	40
53	1	Birds	FWS	Southeast (Region 4)	Warbler, elfin-woods (Wherever found)	Setophaga angelae	Threatened	20160722	Tossas	2006	AJ	Caribbean Journal of Science	0.4	2006	0.944		16	120
12	1	Insects	FWS	California/Nevada (Region 8)	Butterfly, Mount Charleston blue	Icaricia (Plebejus) shasta charlestonensis	Endangered	20131021	Miller	1994	AJ	Florida Entomologist	0.404	1997	1.425			121	Added 1997 1998
27	2	Reptiles	FWS	Southwest (Region 2)	gartersnake, northern Mexican	Thamnophis eques megalops	Threatened	20140708	Hulse	1973	AJ	Journal of Herpetology	0.404	1997	1.577			196	Added 1997 1998
27	2	Reptiles	FWS	Southwest (Region 2)	gartersnake, northern Mexican	Thamnophis eques megalops	Threatened	20140708	Myer	1973	AJ	Journal of Herpetology	0.404	1997	1.577			196	Added 1997 1998
27	2	Reptiles	FWS	Southwest (Region 2)	gartersnake, northern Mexican	Thamnophis eques megalops	Threatened	20140708	Van Devender	1977	AJ	Journal of Herpetology	0.404	1997	1.577			196	Added 1997 1998
9	1	Amphibians	FWS	Southwest (Region 2)	Salamander, Jemez Mountains	Plethodon neomexicanus	Endangered	20131010	Williams	1978	AJ	Journal of Herpetology	0.404	1997	1.577			196	Added 1997 1998
25	4	Amphibians	FWS	California/Nevada (Region 8)	toad, Yosemite	Anaxyrus canorus	Threatened	20140736	Hayes	1986	AJ	Journal of Herpetology	0.404	1997	1.577			196	Added 1997 1998
27	2	Reptiles	FWS	Southwest (Region 2)	gartersnake, northern Mexican	Thamnophis eques megalops	Threatened	20140708	Clarkson	1986	AJ	Journal of Herpetology	0.404	1997	1.577			196	Added 1997 1998
27	2	Reptiles	FWS	Southwest (Region 2)	gartersnake, northern Mexican	Thamnophis eques megalops	Threatened	20140708	Hayes	1986	AJ	Journal of Herpetology	0.404	1997	1.577			196	Added 1997 1998
37	1	Amphibians	FWS	California/Nevada (Region 8)	Frog, Oregon spotted	Rana pretiosa	Threatened	20140929	Hayes	1986	AJ	Journal of Herpetology	0.404	1997	1.577			196	Added 1997 1998
27	2	Reptiles	FWS	Southwest (Region 2)	gartersnake, northern Mexican	Thamnophis eques megalops	Threatened	20140708	Macias Garcia	1988	AJ	Journal of Herpetology	0.404	1997	1.577			196	Added 1997 1998
27	2	Reptiles	FWS	Southwest (Region 2)	gartersnake, northern Mexican	Thamnophis eques megalops	Threatened	20140708	Chiasson	1989	AJ	Journal of Herpetology	0.404	1997	1.577			196	Added 1997 1998
27	2	Reptiles	FWS	Southwest (Region 2)	gartersnake, northern Mexican	Thamnophis eques megalops	Threatened	20140708	Perry Richarson	1990	AJ	Journal of Herpetology	0.404	1997	1.577			196	Added 1997 1998
8	2	Amphibians	FWS	Southwest (Region 2)	Salamander, Jollyville Plateau ()	Eurycea tonkawae	Threatened	20130919	Parker	1991	AJ	Journal of Herpetology	0.404	1997	1.577			196	Added 1997 1998
21	2	Amphibians	FWS	Southwest (Region 2)	Salamander, Salado ()	Eurycea chisholmensis	Threatened	20140918	Parker	1991	AJ	Journal of Herpetology	0.404	1997	1.577			196	Added 1997 1998
25	4	Amphibians	FWS	California/Nevada (Region 8)	toad, Yosemite	Anaxyrus canorus	Threatened	20140651	Bradford	1991	AJ	Journal of Herpetology	0.404	1997	1.577			196	Added 1997 1998
27	2	Reptiles	FWS	Southwest (Region 2)	gartersnake, northern Mexican	Thamnophis eques megalops	Threatened	20140708	Rosen	1991	AJ	Journal of Herpetology	0.404	1997	1.577			196	Added 1997 1998
25	4	Amphibians	FWS	California/Nevada (Region 8)	toad, Yosemite	Anaxyrus canorus	Threatened	20140751	Jennings	1992	AJ	Journal of Herpetology	0.404	1997	1.577			196	Added 1997 1998
27	2	Reptiles	FWS	Southwest (Region 2)	gartersnake, northern Mexican	Thamnophis eques megalops	Threatened	20140708	Jennings	1992	AJ	Journal of Herpetology	0.404	1997	1.577			196	Added 1997 1998
47	23	Mammals	FWS	Pacific (Region 1)	Bat, Pacific sheath-tailed	Emballonura semicaudata rotensis	Endangered	20160509	Rodda	1992	AJ	Journal of Herpetology	0.404	1997	1.577			196	Added 1997 1998
25	4	Amphibians	FWS	California/Nevada (Region 8)	toad, Yosemite	Anaxyrus canorus	Threatened	20140754	Kagarise	1993	AJ	Journal of Herpetology	0.404	1997	1.577			196	Added 1997 1998
32	1	Fishes	FWS	Southwest (Region 2)	Sucker, Zuni bluehead	Catostomus discobolus yarrowi	Endangered	20140825	Abdel	2004	AJ	Aquaculture International	0.405	2004	2.235		43	63
56	1	Flowering Plants	FWS	Southeast (Region 4)	Orchid, white fringeless ()	Platanthera integrilabia	Threatened	20161015	Currah	1997	AJ	Mycotaxon	0.405	1997	0.548			298	Added 1997 1998
5	6	Snails	FWS	Southwest (Region 2)	Tryonia, Diamond	Pseudotryonia adamantina	Endangered	20130709	Rader	2003	AJ	Journal of Freshwater Ecology	0.409	2003	1.132			149
34	5	Fishes	NMFS	NMFS	sturgeon, Sakhalin	Acipenser mikadoi	Endangered	20141063	Wan	2003	AJ	Journal of Freshwater Ecology	0.409	2003	1.132			149
34	5	Fishes	NMFS	NMFS	sturgeon, Sakhalin	Acipenser mikadoi	Endangered	20140930	Chebanov	2001	AJ	Aquatic Living Resources	0.411	2001	1.885		40	95
45	1	Birds	FWS	Northeast (Region 5)	Knot, red ()	Calidris canutus rufa	Threatened	20150112	Ottema	2008	AJ	Ornitologia Neotropical	0.414	2008	0.478			128
50	1	Fishes	NMFS	NMFS	coelacanth, African (Tanzanian DPS)	Latimeria chalumnae	Threatened	20160428	Venter	2000	AJ	South African Journal of Science	0.414	2000	2.197			227
8	2	Amphibians	FWS	Southwest (Region 2)	Salamander, Jollyville Plateau ()	Eurycea tonkawae	Threatened	20130919	Pierce	2010	AJ	Southwestern Naturalist	0.417	2010	0.267			156
21	2	Amphibians	FWS	Southwest (Region 2)	Salamander, Salado ()	Eurycea chisholmensis	Threatened	20140923	Pierce	2010	AJ	Southwestern Naturalist	0.417	2010	0.267			156
38	2	Flowering Plants	FWS	Southeast (Region 4)	Brickell-bush, Florida	Brickellia mosieri	Endangered	20141006	Harris	2004	AJ	International Journal of Tropical Insect Science	0.419	2014	0.774			72	Added 2014 2015
37	1	Amphibians	FWS	California/Nevada (Region 8)	Frog, Oregon spotted	Rana pretiosa	Threatened	20140929	Merritt	1989	AJ	Journal of the American Mosquito Control Association	0.421	1997	0.917			121	Added 1997 1998
31	2	Fishes	FWS	Southwest (Region 2)	Shiner, smalleye	Notropis buccula	Endangered	20140804	Anderson	1983	AJ	Journal of Freshwater Ecology	0.422	1997	1.132			127	Added 1997 1998
31	2	Fishes	FWS	Southwest (Region 2)	Shiner, smalleye	Notropis buccula	Endangered	20140804	Gore	1986	AJ	Journal of Freshwater Ecology	0.422	1997	1.132			127	Added 1997 1998
14	2	Clams	FWS	Southeast (Region 4)	Pearlymussel, slabside ()	Pleuronaia dolabelloides	Endangered	20131028	Tucker	1996	AJ	Journal of Freshwater Ecology	0.422	1997	1.132			127	Added 1997 1998
61	1	Clams	FWS	Southeast (Region 4)	Moccasinshell, Suwannee (Wherever found)	Medionidus walkeri	Threatened	20161107	Tucker	1996	AJ	Journal of Freshwater Ecology	0.422	1997	1.132			127	Added 1997 1998
11	2	Clams	FWS	Southeast (Region 4)	Mucket, Neosho ()	Lampsilis rafinesqueana	Endangered	20131017	Cope	1997	AJ	Journal of Freshwater Ecology	0.422	1997	1.132			127	Added 1997 1998
29	5	Fishes	NMFS	NMFS	Sawfish, largetooth	Pristis pristis	Resolved Taxon	20140723	Martins-Juras	1987	AJ	Zoologia	0.422	2007	0.92			250	Added 2007 2008
17	2	Insects	FWS	Pacific (Region 1)	Checkerspot, Taylor's (=whulge)	Euphydryas editha taylori	Endangered	20131104	Tveten	1999	AJ	Northwest Science	0.423	1999	0.588			60
23	1	Birds	FWS	Southwest (Region 2)	Prairie-chicken, lesser ()	Tympanuchus pallidicinctus	Threatened	20140512	Tveten	1999	AJ	Northwest Science	0.423	1999	0.588			60
45	1	Birds	FWS	Northeast (Region 5)	Knot, red ()	Calidris canutus rufa	Threatened	20150112	Daniel	2001	AJ	Ocean and Coastal Management	0.423	2001	3.284			104
34	5	Fishes	NMFS	NMFS	sturgeon, Sakhalin	Acipenser mikadoi	Endangered	20141035	Rochard	1997	AJ	Aquatic Living Resources	0.426	1997	1.885		1	46	Added 1997 1998
58	53	Birds	FWS	Pacific (Region 1)	Storm-petrel, band-rumped (USA (HI))	Oceanodroma castro	Endangered	20161031	Lorence	2013	AJ	American Fern Journal	0.429	2013	0.857		15	36
25	4	Amphibians	FWS	California/Nevada (Region 8)	toad, Yosemite	Anaxyrus canorus	Threatened	20140689	Cole	2001	AJ	Journal of Forestry	0.429	2001	2.047			125
41	1	Birds	FWS	California/Nevada (Region 8)	Cuckoo, yellow-billed (Western U.S. DPS)	Coccyzus americanus	Threatened	20141103	Howell	1954	AJ	Wilson Journal of Ornithology	0.43	1997	0.656			161	Added 1997 1998
5	6	Snails	FWS	Southwest (Region 2)	Tryonia, Diamond	Pseudotryonia adamantina	Endangered	20130709	Roscoe	1955	AJ	Wilson Journal of Ornithology	0.43	1997	0.656			161	Added 1997 1998
17	2	Insects	FWS	Pacific (Region 1)	Checkerspot, Taylor's (=whulge)	Euphydryas editha taylori	Endangered	20131104	Hill	1976	AJ	Wilson Journal of Ornithology	0.43	1997	0.656			161	Added 1997 1998
44	1	Birds	FWS	Mountain-Prairie (Region 6)	sage-grouse, Gunnison (entire)	Centrocercus minimus	Threatened	20141222	Braun	1976	AJ	Wilson Journal of Ornithology	0.43	1997	0.656			161	Added 1997 1998
45	1	Birds	FWS	Northeast (Region 5)	Knot, red ()	Calidris canutus rufa	Threatened	20150112	Spaans	1978	AJ	Wilson Journal of Ornithology	0.43	1997	0.656			161	Added 1997 1998
44	1	Birds	FWS	Mountain-Prairie (Region 6)	sage-grouse, Gunnison (entire)	Centrocercus minimus	Threatened	20141222	Gates	1985	AJ	Wilson Journal of Ornithology	0.43	1997	0.656			161	Added 1997 1998
44	1	Birds	FWS	Mountain-Prairie (Region 6)	sage-grouse, Gunnison (entire)	Centrocercus minimus	Threatened	20141222	Back	1987	AJ	Wilson Journal of Ornithology	0.43	1997	0.656			161	Added 1997 1998
45	1	Birds	FWS	Northeast (Region 5)	Knot, red ()	Calidris canutus rufa	Threatened	20150112	Johnson	1988	AJ	Wilson Journal of Ornithology	0.43	1997	0.656			161	Added 1997 1998
58	53	Birds	FWS	Pacific (Region 1)	Storm-petrel, band-rumped (USA (HI))	Oceanodroma castro	Endangered	20161031	Banko	1991	AJ	Wilson Journal of Ornithology	0.43	1997	0.656			161	Added 1997 1998
53	1	Birds	FWS	Southeast (Region 4)	Warbler, elfin-woods (Wherever found)	Setophaga angelae	Threatened	20160722	Arroyo-Vazquz	1992	AJ	Wilson Journal of Ornithology	0.43	1997	0.656			161	Added 1997 1998
53	1	Birds	FWS	Southeast (Region 4)	Warbler, elfin-woods (Wherever found)	Setophaga angelae	Threatened	20160722	Wauer	1992	AJ	Wilson Journal of Ornithology	0.43	1997	0.656			161	Added 1997 1998
45	1	Birds	FWS	Northeast (Region 5)	Knot, red ()	Calidris canutus rufa	Threatened	20150112	Morrison	1994	AJ	Wilson Journal of Ornithology	0.43	1997	0.656			161	Added 1997 1998
42	20	Corals	NMFS	NMFS	No common name ()	Acropora globiceps	Threatened	20141331	Gonzalez Diaz	2010	AJ	Revista de Biologia Tropical	0.435	2010	0.723			176
42	20	Corals	NMFS	NMFS	No common name ()	Acropora globiceps	Threatened	20141589	Rodriguez Ramirez	2010	AJ	Revista de Biologia Tropical	0.435	2010	0.723			176
44	1	Birds	FWS	Mountain-Prairie (Region 6)	sage-grouse, Gunnison (entire)	Centrocercus minimus	Threatened	20141222	Mensing	2006	AJ	Western North American Naturalist	0.451	2006	0.569			133
7	1	Flowering Plants	FWS	Southwest (Region 2)	mallow, Gierisch	Sphaeralcea gierischii	Endangered	20130912	Brooks	2000	AJ	American Midland Naturalist	0.452	2000	0.735		86	168
31	2	Fishes	FWS	Southwest (Region 2)	Shiner, smalleye	Notropis buccula	Endangered	20140804	Adams	2000	AJ	American Midland Naturalist	0.452	2000	0.735		86	168
5	6	Snails	FWS	Southwest (Region 2)	Tryonia, Diamond	Pseudotryonia adamantina	Endangered	20130709	Lysne	2007	AJ	Journal of Freshwater Ecology	0.452	2007	1.132			197
9	1	Amphibians	FWS	Southwest (Region 2)	Salamander, Jemez Mountains	Plethodon neomexicanus	Endangered	20131010	deMaynadier	2000	AJ	Natural Areas Journal	0.452	2000	0.849			73
25	4	Amphibians	FWS	California/Nevada (Region 8)	toad, Yosemite	Anaxyrus canorus	Threatened	20140701	deMaynadier	2000	AJ	Natural Areas Journal	0.452	2000	0.849			73
27	2	Reptiles	FWS	Southwest (Region 2)	gartersnake, northern Mexican	Thamnophis eques megalops	Threatened	20140708	deMaynadier	2000	AJ	Natural Areas Journal	0.452	2000	0.849			73
2	4	Mammals	NMFS	NMFS	Seal, Ringed (Baltic subspecies)	Phoca (=Pusa) hispida botnica	Threatened	20130226	Lydersen	1986	AJ	Polar Research	0.452	1997	1.612			16	Added 1997 1998
7	1	Flowering Plants	FWS	Southwest (Region 2)	mallow, Gierisch	Sphaeralcea gierischii	Endangered	20130912	Harrison	2001	AJ	Population Ecology	0.452	2001	2.1			65
42	20	Corals	NMFS	NMFS	No common name ()	Acropora globiceps	Threatened	20141722	Wilkes	2008	AJ	Southeastern Naturalist	0.456	2008	0.547			149
45	1	Birds	FWS	Northeast (Region 5)	Knot, red ()	Calidris canutus rufa	Threatened	20150112	Damico	2008	AJ	Ardeola	0.46	2008	1.471		10	28
7	1	Flowering Plants	FWS	Southwest (Region 2)	mallow, Gierisch	Sphaeralcea gierischii	Endangered	20130912	Van Buren	2003	AJ	Western North American Naturalist	0.46	2003	0.569			126
44	1	Birds	FWS	Mountain-Prairie (Region 6)	sage-grouse, Gunnison (entire)	Centrocercus minimus	Threatened	20141222	Beck	2003	AJ	Western North American Naturalist	0.46	2003	0.569			126
42	20	Corals	NMFS	NMFS	No common name ()	Acropora globiceps	Threatened	20141400	Kaczmarsky	2005	AJ	Caribbean Journal of Science	0.461	2005	0.944		79	89
58	53	Birds	FWS	Pacific (Region 1)	Storm-petrel, band-rumped (USA (HI))	Oceanodroma castro	Endangered	20161031	Oppenheimer	2014	AJ	American Fern Journal	0.462	2014	0.857		9	35
34	5	Fishes	NMFS	NMFS	sturgeon, Sakhalin	Acipenser mikadoi	Endangered	20140974	Jego	2002	AJ	Bulletin Francais de la Peche et De La Pisciculture	0.462	2002	-1		48	65
42	20	Corals	NMFS	NMFS	No common name ()	Acropora globiceps	Threatened	20141388	Jaap	2000	AJ	Ecological Engineering	0.462	2000	4.035		110	91
34	5	Fishes	NMFS	NMFS	sturgeon, Sakhalin	Acipenser mikadoi	Endangered	20141097	Zhang	2012	AJ	Knowledge and Management of Aquatic Ecosystems	0.467	2012	1.677			92
58	53	Birds	FWS	Pacific (Region 1)	Storm-petrel, band-rumped (USA (HI))	Oceanodroma castro	Endangered	20161031	Yorio	1999	AJ	Waterbirds	0.467	2000	0.534			60
7	1	Flowering Plants	FWS	Southwest (Region 2)	mallow, Gierisch	Sphaeralcea gierischii	Endangered	20130912	Arndt	1966	AJ	Biosystems Engineering	0.469	1997	4.123		89	206	Added 1997 1998
15	2	Flowering Plants	FWS	Southwest (Region 2)	Cactus, Acuna	Pediocactus peeblesianus fickeiseniae	Endangered	20131031	Arndt	1966	AJ	Biosystems Engineering	0.469	1997	4.123		89	206	Added 1997 1998
58	53	Birds	FWS	Pacific (Region 1)	Storm-petrel, band-rumped (USA (HI))	Oceanodroma castro	Endangered	20161031	Mueller-Dombois	1975	AJ	Phytocoenologia	0.471	1999	2.087			36	Added 1999 2000
31	2	Fishes	FWS	Southwest (Region 2)	Shiner, smalleye	Notropis buccula	Endangered	20140804	Bean	2009	AJ	Journal of Freshwater Ecology	0.475	2009	1.132			170
45	1	Birds	FWS	Northeast (Region 5)	Knot, red ()	Calidris canutus rufa	Threatened	20150112	Dinsmore	1998	AJ	Wilson Journal of Ornithology	0.476	1998	0.656			161	Added 1997 1998
4	38	Snails	FWS	Pacific (Region 1)	Tree snail, Newcomb's	Newcombia cumingi	Endangered	20130802	Burney	1997	AJ	Human Ecology	0.477	1997	1.993			50	Added 1997 1998
45	1	Birds	FWS	Northeast (Region 5)	Knot, red ()	Calidris canutus rufa	Threatened	20150112	Taylor	1981	AJ	Journal of Field Ornithology	0.477	1997	1.554			141	Added 1997 1998
41	1	Birds	FWS	California/Nevada (Region 8)	Cuckoo, yellow-billed (Western U.S. DPS)	Coccyzus americanus	Threatened	20141103	Crawford	1984	AJ	Journal of Field Ornithology	0.477	1997	1.554			141	Added 1997 1998
53	1	Birds	FWS	Southeast (Region 4)	Warbler, elfin-woods (Wherever found)	Setophaga angelae	Threatened	20160722	Perez-Rivera	1991	AJ	Journal of Field Ornithology	0.477	1997	1.554			141	Added 1997 1998
45	1	Birds	FWS	Northeast (Region 5)	Knot, red ()	Calidris canutus rufa	Threatened	20150112	Gonzalez	1996	AJ	Journal of Field Ornithology	0.477	1997	1.554			141	Added 1997 1998
34	5	Fishes	NMFS	NMFS	sturgeon, Sakhalin	Acipenser mikadoi	Endangered	20141072	Wei	2004	AJ	Journal of Applied Ichthyology	0.478	2004	0.892			182
45	1	Birds	FWS	Northeast (Region 5)	Knot, red ()	Calidris canutus rufa	Threatened	20150112	Buehler	2006	AJ	Ardea	0.48	2006	1.02		24	14
45	1	Birds	FWS	Northeast (Region 5)	Knot, red ()	Calidris canutus rufa	Threatened	20150112	Morrison	2006	AJ	Ardea	0.48	2006	1.02		24	14
18	3	Flowering Plants	FWS	Southeast (Region 4)	Thoroughwort, Cape Sable	Chromolaena frustrata	Endangered	20131125	Moldenke	1944	AJ	American Midland Naturalist	0.485	1997	0.735		86	168	Added 1997 1998
25	4	Amphibians	FWS	California/Nevada (Region 8)	toad, Yosemite	Anaxyrus canorus	Threatened	20140796	Livezey	1945	AJ	American Midland Naturalist	0.485	1997	0.735		86	168	Added 1997 1998
37	1	Amphibians	FWS	California/Nevada (Region 8)	Frog, Oregon spotted	Rana pretiosa	Threatened	20140929	Dunlap	1955	AJ	American Midland Naturalist	0.485	1997	0.735		86	168	Added 1997 1998
46	1	Mammals	FWS	Great Lakes (Region 3)	Bat, Northern long-eared ()	Myotis septentrionalis	Threatened	20150504	Mumford	1964	AJ	American Midland Naturalist	0.485	1997	0.735		86	168	Added 1997 1998
52	2	Crustaceans	FWS	Northeast (Region 5)	Crayfish, Big Sandy (Wherever found)	Cambarus callainus	Threatened	20160509	Momot	1966	AJ	American Midland Naturalist	0.485	1997	0.735		86	168	Added 1997 1998
5	6	Snails	FWS	Southwest (Region 2)	Tryonia, Diamond	Pseudotryonia adamantina	Endangered	20130709	Cole	1970	AJ	American Midland Naturalist	0.485	1997	0.735		86	168	Added 1997 1998
46	1	Mammals	FWS	Great Lakes (Region 3)	Bat, Northern long-eared ()	Myotis septentrionalis	Threatened	20150504	Davis	1970	AJ	American Midland Naturalist	0.485	1997	0.735		86	168	Added 1997 1998
46	1	Mammals	FWS	Great Lakes (Region 3)	Bat, Northern long-eared ()	Myotis septentrionalis	Threatened	20150504	Kunz	1971	AJ	American Midland Naturalist	0.485	1997	0.735		86	168	Added 1997 1998
31	2	Fishes	FWS	Southwest (Region 2)	Shiner, smalleye	Notropis buccula	Endangered	20140804	Echelle	1972	AJ	American Midland Naturalist	0.485	1997	0.735		86	168	Added 1997 1998
22	4	Mammals	FWS	Pacific (Region 1)	Pocket gopher, Roy Prairie	Thomomys mazama glacialis	Threatened	20140645	Williams	1976	AJ	American Midland Naturalist	0.485	1997	0.735		86	168	Added 1997 1998
23	1	Birds	FWS	Southwest (Region 2)	Prairie-chicken, lesser ()	Tympanuchus pallidicinctus	Threatened	20140512	Williams	1976	AJ	American Midland Naturalist	0.485	1997	0.735		86	168	Added 1997 1998
21	2	Amphibians	FWS	Southwest (Region 2)	Salamander, Salado ()	Eurycea chisholmensis	Threatened	20141013	Rudolph	1978	AJ	American Midland Naturalist	0.485	1997	0.735		86	168	Added 1997 1998
46	1	Mammals	FWS	Great Lakes (Region 3)	Bat, Northern long-eared ()	Myotis septentrionalis	Threatened	20150504	Caire	1979	AJ	American Midland Naturalist	0.485	1997	0.735		86	168	Added 1997 1998
17	2	Insects	FWS	Pacific (Region 1)	Checkerspot, Taylor's (=whulge)	Euphydryas editha taylori	Endangered	20131104	Vale	1981	AJ	American Midland Naturalist	0.485	1997	0.735		86	168	Added 1997 1998
52	2	Crustaceans	FWS	Northeast (Region 5)	Crayfish, Big Sandy (Wherever found)	Cambarus callainus	Threatened	20160509	Taylor	1982	AJ	American Midland Naturalist	0.485	1997	0.735		86	168	Added 1997 1998
13	1	Fishes	FWS	Great Lakes (Region 3)	Sculpin, Grotto	Cottus specus	Endangered	20131025	Willis	1985	AJ	American Midland Naturalist	0.485	1997	0.735		86	168	Added 1997 1998
37	1	Amphibians	FWS	California/Nevada (Region 8)	Frog, Oregon spotted	Rana pretiosa	Threatened	20140929	Licht	1986	AJ	American Midland Naturalist	0.485	1997	0.735		86	168	Added 1997 1998
46	1	Mammals	FWS	Great Lakes (Region 3)	Bat, Northern long-eared ()	Myotis septentrionalis	Threatened	20150504	Raesly	1987	AJ	American Midland Naturalist	0.485	1997	0.735		86	168	Added 1997 1998
10	2	Flowering Plants	FWS	Southwest (Region 2)	Rose-mallow, Neches River	Hibiscus dasycalyx	Threatened	20131011	Daubenmire	1990	AJ	American Midland Naturalist	0.485	1997	0.735		86	168	Added 1997 1998
46	1	Mammals	FWS	Great Lakes (Region 3)	Bat, Northern long-eared ()	Myotis septentrionalis	Threatened	20150504	Whitaker	1992	AJ	American Midland Naturalist	0.485	1997	0.735		86	168	Added 1997 1998
27	2	Reptiles	FWS	Southwest (Region 2)	gartersnake, northern Mexican	Thamnophis eques megalops	Threatened	20140708	Larsen	1993	AJ	American Midland Naturalist	0.485	1997	0.735		86	168	Added 1997 1998
11	2	Clams	FWS	Southeast (Region 4)	Mucket, Neosho ()	Lampsilis rafinesqueana	Endangered	20131017	Hartfield	1996	AJ	American Midland Naturalist	0.485	1997	0.735		86	168	Added 1997 1998
14	2	Clams	FWS	Southeast (Region 4)	Pearlymussel, slabside ()	Pleuronaia dolabelloides	Endangered	20131028	Hartfield	1996	AJ	American Midland Naturalist	0.485	1997	0.735		86	168	Added 1997 1998
61	1	Clams	FWS	Southeast (Region 4)	Moccasinshell, Suwannee (Wherever found)	Medionidus walkeri	Threatened	20161107	Hartfield	1996	AJ	American Midland Naturalist	0.485	1997	0.735		86	168	Added 1997 1998
13	1	Fishes	FWS	Great Lakes (Region 3)	Sculpin, Grotto	Cottus specus	Endangered	20131025	Simon	1997	AJ	American Midland Naturalist	0.485	1997	0.735		86	168	Added 1997 1998
50	1	Fishes	NMFS	NMFS	coelacanth, African (Tanzanian DPS)	Latimeria chalumnae	Threatened	20160428	Benno	1939	AJ	South African Journal of Science	0.485	1997	2.197			229	Added 1997 1998
50	1	Fishes	NMFS	NMFS	coelacanth, African (Tanzanian DPS)	Latimeria chalumnae	Threatened	20160428	Stobbs	1989	AJ	South African Journal of Science	0.485	1997	2.197			229	Added 1997 1998
45	1	Birds	FWS	Northeast (Region 5)	Knot, red ()	Calidris canutus rufa	Threatened	20150112	van der Merwe	1991	AJ	South African Journal of Science	0.485	1997	2.197			229	Added 1997 1998
50	1	Fishes	NMFS	NMFS	coelacanth, African (Tanzanian DPS)	Latimeria chalumnae	Threatened	20160428	Heemstra	1996	AJ	South African Journal of Science	0.485	1997	2.197			229	Added 1997 1998
11	2	Clams	FWS	Southeast (Region 4)	Mucket, Neosho ()	Lampsilis rafinesqueana	Endangered	20131017	Hanlon	2009	AJ	Southeastern Naturalist	0.487	2009	0.547			152
14	2	Clams	FWS	Southeast (Region 4)	Pearlymussel, slabside ()	Pleuronaia dolabelloides	Endangered	20131028	Hanlon	2009	AJ	Southeastern Naturalist	0.487	2009	0.547			152
31	2	Fishes	FWS	Southwest (Region 2)	Shiner, smalleye	Notropis buccula	Endangered	20140804	Di Tomaso	1998	AJ	Weed Technology	0.488	1998	1.703			91	Added 1997 1998
10	2	Flowering Plants	FWS	Southwest (Region 2)	Rose-mallow, Neches River	Hibiscus dasycalyx	Threatened	20131011	Baker	1992	AJ	Ecological Engineering	0.489	1997	4.035		30	78	Added 1997 1998
11	2	Clams	FWS	Southeast (Region 4)	Mucket, Neosho ()	Lampsilis rafinesqueana	Endangered	20131017	Stansbery	1970	AJ	Malacologia	0.489	1997	0.625			30	Added 1997 1998
14	2	Clams	FWS	Southeast (Region 4)	Pearlymussel, slabside ()	Pleuronaia dolabelloides	Endangered	20131028	Stansbery	1970	AJ	Malacologia	0.489	1997	0.625			30	Added 1997 1998
4	38	Snails	FWS	Pacific (Region 1)	Tree snail, Newcomb's	Newcombia cumingi	Endangered	20131004	Hadfield	1986	AJ	Malacologia	0.489	1997	0.625			30	Added 1997 1998
47	23	Mammals	FWS	Pacific (Region 1)	Bat, Pacific sheath-tailed	Emballonura semicaudata rotensis	Endangered	20160205	Hadfield	1986	AJ	Malacologia	0.489	1997	0.625			30	Added 1997 1998
57	5	Mammals	FWS	Pacific (Region 1)	Bat, Pacific sheath-tailed (American Samoa)	Emballonura semicaudata semicaudata	Endangered	20161024	Hadfield	1986	AJ	Malacologia	0.489	1997	0.625			30	Added 1997 1998
33	4	Fishes	NMFS	NMFS	Shark, Scalloped Hammerhead (Eastern Pacific DPS)	Sphyrna lewini	Endangered	20140902	Clarke	2007	AJ	Marine Resource Economics	0.492	2009	2.147			48	Added 2009 2010
29	5	Fishes	NMFS	NMFS	Sawfish, largetooth	Pristis pristis	Resolved Taxon	20140723	Clarke	2008	AJ	Marine Resource Economics	0.492	2009	2.147			48	Added 2009 2010
43	2	Insects	FWS	Great Lakes (Region 3)	Skipper, Dakota	Hesperia dacotae	Threatened	20141124	Matlack	2001	AJ	American Midland Naturalist	0.494	2001	0.735		90	176
20	1	Fishes	FWS	Southeast (Region 4)	Sunfish, spring pygmy ()	Elassoma alabamae	Threatened	20131219	Henley	2000	AJ	Fisheries Science	0.495	2000	1.617		188	349
45	1	Birds	FWS	Northeast (Region 5)	Knot, red ()	Calidris canutus rufa	Threatened	20150112	Pietrafesa	2012	AJ	Journal of Coastal Research	0.496	2012	0.854			311
25	4	Amphibians	FWS	California/Nevada (Region 8)	toad, Yosemite	Anaxyrus canorus	Threatened	20140806	Matthews	1999	AJ	Journal of Herpetology	0.496	1999	1.577			196
37	1	Amphibians	FWS	California/Nevada (Region 8)	Frog, Oregon spotted	Rana pretiosa	Threatened	20140929	Lamoureaux	1999	AJ	Journal of Herpetology	0.496	1999	1.577			196
37	1	Amphibians	FWS	California/Nevada (Region 8)	Frog, Oregon spotted	Rana pretiosa	Threatened	20140929	Monello	1999	AJ	Journal of Herpetology	0.496	1999	1.577			196
14	2	Clams	FWS	Southeast (Region 4)	Pearlymussel, slabside ()	Pleuronaia dolabelloides	Endangered	20131028	O'Brien	1999	AJ	American Midland Naturalist	0.5	1999	0.735		86	168
45	1	Birds	FWS	Northeast (Region 5)	Knot, red ()	Calidris canutus rufa	Threatened	20150112	Alerstam	1990	AJ	Arctic	0.5	1997	1.783		30	69	Added 1997 1998
2	4	Mammals	NMFS	NMFS	Seal, Ringed (Baltic subspecies)	Phoca (=Pusa) hispida botnica	Threatened	20130226	Smith	1991	AJ	Arctic	0.5	1997	1.783		30	69	Added 1997 1998
41	1	Birds	FWS	California/Nevada (Region 8)	Cuckoo, yellow-billed (Western U.S. DPS)	Coccyzus americanus	Threatened	20141103	Beretti	2008	AJ	California Agriculture	0.5	2009	1.641		30	59	Added 2009 2010
29	5	Fishes	NMFS	NMFS	Sawfish, largetooth	Pristis pristis	Resolved Taxon	20140723	Thorson	1982	AJ	Fisheries	0.5	1997	2.939		1	36	Added 1997 1998
5	6	Snails	FWS	Southwest (Region 2)	Tryonia, Diamond	Pseudotryonia adamantina	Endangered	20130709	Williams	1989	AJ	Fisheries	0.5	1997	2.939		1	36	Added 1997 1998
27	2	Reptiles	FWS	Southwest (Region 2)	gartersnake, northern Mexican	Thamnophis eques megalops	Threatened	20140708	Miller	1989	AJ	Fisheries	0.5	1997	2.939		1	36	Added 1997 1998
11	2	Clams	FWS	Southeast (Region 4)	Mucket, Neosho ()	Lampsilis rafinesqueana	Endangered	20131017	Armour	1991	AJ	Fisheries	0.5	1997	2.939		1	36	Added 1997 1998
11	2	Clams	FWS	Southeast (Region 4)	Mucket, Neosho ()	Lampsilis rafinesqueana	Endangered	20131017	Williams	1993	AJ	Fisheries	0.5	1997	2.939		1	36	Added 1997 1998
14	2	Clams	FWS	Southeast (Region 4)	Pearlymussel, slabside ()	Pleuronaia dolabelloides	Endangered	20131028	Williams	1993	AJ	Fisheries	0.5	1997	2.939		1	36	Added 1997 1998
10	2	Flowering Plants	FWS	Southwest (Region 2)	Rose-mallow, Neches River	Hibiscus dasycalyx	Threatened	20131011	Armour	1994	AJ	Fisheries	0.5	1997	2.939		1	36	Added 1997 1998
25	4	Amphibians	FWS	California/Nevada (Region 8)	toad, Yosemite	Anaxyrus canorus	Threatened	20140633	Armour	1994	AJ	Fisheries	0.5	1997	2.939		1	36	Added 1997 1998
27	2	Reptiles	FWS	Southwest (Region 2)	gartersnake, northern Mexican	Thamnophis eques megalops	Threatened	20140708	Warren	1994	AJ	Fisheries	0.5	1997	2.939		1	36	Added 1997 1998
52	2	Crustaceans	FWS	Northeast (Region 5)	Crayfish, Big Sandy (Wherever found)	Cambarus callainus	Threatened	20160509	Arthur	1998	AJ	Journal of the American Water Resources Association	0.5	1998	3.202			220	Added 1997 1998
42	20	Corals	NMFS	NMFS	No common name ()	Acropora globiceps	Threatened	20141487	McField	1999	AJ	Bulletin of Marine Science	0.502	1999	1.632		109	190
42	20	Corals	NMFS	NMFS	No common name ()	Acropora globiceps	Threatened	20141640	Steiner	1999	AJ	Bulletin of Marine Science	0.502	1999	1.632		109	190
13	1	Fishes	FWS	Great Lakes (Region 3)	Sculpin, Grotto	Cottus specus	Endangered	20131025	Wan	2006	AJ	Bulletin of Environmental Contamination and Toxicology	0.505	2006	2.151		269	667
34	5	Fishes	NMFS	NMFS	sturgeon, Sakhalin	Acipenser mikadoi	Endangered	20141002	Ludwig	2006	AJ	European Journal of Wildlife Research	0.506	2006	1.983		49	87
50	1	Fishes	NMFS	NMFS	coelacanth, African (Tanzanian DPS)	Latimeria chalumnae	Threatened	20160428	Green	2009	AJ	South African Journal of Science	0.506	2009	2.197			146
45	1	Birds	FWS	Northeast (Region 5)	Knot, red ()	Calidris canutus rufa	Threatened	20150112	Rogers	2004	AJ	Journal of Field Ornithology	0.509	2004	1.554			112
34	5	Fishes	NMFS	NMFS	sturgeon, Sakhalin	Acipenser mikadoi	Endangered	20141052	Taverny	2002	AJ	Journal of Applied Ichthyology	0.51	2002	0.892			98
42	20	Corals	NMFS	NMFS	No common name ()	Acropora globiceps	Threatened	20141336	Goreau	1967	AJ	Bulletin of Marine Science	0.512	1997	1.632		91	190	Added 1997 1998
42	20	Corals	NMFS	NMFS	No common name ()	Acropora globiceps	Threatened	20141335	Goreau	1972	AJ	Bulletin of Marine Science	0.512	1997	1.632		91	190	Added 1997 1998
42	20	Corals	NMFS	NMFS	No common name ()	Acropora globiceps	Threatened	20141329	Goldberg	1973	AJ	Bulletin of Marine Science	0.512	1997	1.632		91	190	Added 1997 1998
42	20	Corals	NMFS	NMFS	No common name ()	Acropora globiceps	Threatened	20141454	Loya	1976	AJ	Bulletin of Marine Science	0.512	1997	1.632		91	190	Added 1997 1998
42	20	Corals	NMFS	NMFS	No common name ()	Acropora globiceps	Threatened	20141261	Davis	1982	AJ	Bulletin of Marine Science	0.512	1997	1.632		91	190	Added 1997 1998
42	20	Corals	NMFS	NMFS	No common name ()	Acropora globiceps	Threatened	20141267	Dodge	1982	AJ	Bulletin of Marine Science	0.512	1997	1.632		91	190	Added 1997 1998
42	20	Corals	NMFS	NMFS	No common name ()	Acropora globiceps	Threatened	20141598	Rogers	1982	AJ	Bulletin of Marine Science	0.512	1997	1.632		91	190	Added 1997 1998
42	20	Corals	NMFS	NMFS	No common name ()	Acropora globiceps	Threatened	20141411	Kendall	1983	AJ	Bulletin of Marine Science	0.512	1997	1.632		91	190	Added 1997 1998
58	53	Birds	FWS	Pacific (Region 1)	Storm-petrel, band-rumped (USA (HI))	Oceanodroma castro	Endangered	20161031	Maciolek	1983	AJ	Bulletin of Marine Science	0.512	1997	1.632		91	190	Added 1997 1998
42	20	Corals	NMFS	NMFS	No common name ()	Acropora globiceps	Threatened	20141191	Bright	1984	AJ	Bulletin of Marine Science	0.512	1997	1.632		91	190	Added 1997 1998
42	20	Corals	NMFS	NMFS	No common name ()	Acropora globiceps	Threatened	20141717	Weil	1994	AJ	Bulletin of Marine Science	0.512	1997	1.632		91	190	Added 1997 1998
42	20	Corals	NMFS	NMFS	No common name ()	Acropora globiceps	Threatened	20141231	Chiappone	1996	AJ	Bulletin of Marine Science	0.512	1997	1.632		91	190	Added 1997 1998
9	1	Amphibians	FWS	Southwest (Region 2)	Salamander, Jemez Mountains	Plethodon neomexicanus	Endangered	20131010	Kluber	2009	AJ	Northwest Science	0.512	2009	0.588			80
25	4	Amphibians	FWS	California/Nevada (Region 8)	toad, Yosemite	Anaxyrus canorus	Threatened	20140787	Lacan	2008	AJ	Herpetological Conservation and Biology	0.513	2010	1.134			91	Added 2010 2011
8	2	Amphibians	FWS	Southwest (Region 2)	Salamander, Jollyville Plateau ()	Eurycea tonkawae	Threatened	20130919	Bull	2009	AJ	Herpetological Conservation and Biology	0.513	2010	1.134			91	Added 2010 2011
21	2	Amphibians	FWS	Southwest (Region 2)	Salamander, Salado ()	Eurycea chisholmensis	Threatened	20140503	Bull	2009	AJ	Herpetological Conservation and Biology	0.513	2010	1.134			91	Added 2010 2011
45	1	Birds	FWS	Northeast (Region 5)	Knot, red ()	Calidris canutus rufa	Threatened	20150112	Cremonte	2004	AJ	Journal of Natural History	0.514	2004	1.016			216
15	2	Flowering Plants	FWS	Southwest (Region 2)	Cactus, Acuna	Pediocactus peeblesianus fickeiseniae	Endangered	20131031	LIbecap	1980	AJ	Economic Inquiry	0.516	1997	1.538		64	116	Added 1997 1998
13	1	Fishes	FWS	Great Lakes (Region 3)	Sculpin, Grotto	Cottus specus	Endangered	20131025	White	2002	AJ	Engineering Geology	0.516	2002	6.755		106	186
45	1	Birds	FWS	Northeast (Region 5)	Knot, red ()	Calidris canutus rufa	Threatened	20150112	Schlacher	2008	AJ	Journal of Coastal Research	0.517	2008	0.854			273
45	1	Birds	FWS	Northeast (Region 5)	Knot, red ()	Calidris canutus rufa	Threatened	20150112	Burger	1993	AJ	Environmental Monitoring and Assessment	0.519	1997	2.513		1	144	Added 1997 1998
45	1	Birds	FWS	Northeast (Region 5)	Knot, red ()	Calidris canutus rufa	Threatened	20150112	Burger	1997	AJ	Environmental Monitoring and Assessment	0.519	1997	2.513		1	144
45	1	Birds	FWS	Northeast (Region 5)	Knot, red ()	Calidris canutus rufa	Threatened	20150112	Scherer	2012	AJ	Wilson Journal of Ornithology	0.519	2012	0.656			239
40	1	Flowering Plants	FWS	Southeast (Region 4)	Rockcress, Georgia ()	Arabis georgiana	Threatened	20141014	Honu	2006	AJ	Journal of the Torrey Botanical Society	0.523	2006	0.609			78
19	15	Insects	FWS	Pacific (Region 1)	Fly, Hawaiian picture-wing	Drosophila digressa	Endangered	20131129	Kensley	1986	AJ	Journal of Crustacean Biology	0.525	1997	1.43			148	Added 1997 1998
58	53	Birds	FWS	Pacific (Region 1)	Storm-petrel, band-rumped (USA (HI))	Oceanodroma castro	Endangered	20161031	Kensley	1986	AJ	Journal of Crustacean Biology	0.525	1997	1.43			148	Added 1997 1998
6	1	Fishes	FWS	Northeast (Region 5)	Darter, diamond	Crystallaria cincotta	Endangered	20130826	Cincotta	2010	AJ	American Midland Naturalist	0.526	2010	0.735		71	154
43	2	Insects	FWS	Great Lakes (Region 3)	Skipper, Dakota	Hesperia dacotae	Threatened	20141124	Rooney	2010	AJ	American Midland Naturalist	0.526	2010	0.735		71	154
46	1	Mammals	FWS	Great Lakes (Region 3)	Bat, Northern long-eared ()	Myotis septentrionalis	Threatened	20150504	Timpone	2010	AJ	American Midland Naturalist	0.526	2010	0.735		71	154
52	2	Crustaceans	FWS	Northeast (Region 5)	Crayfish, Big Sandy (Wherever found)	Cambarus callainus	Threatened	20160509	Matter	1981	AJ	Hydrobiologia	0.526	1997	2.694			581	Added 1997 1998
6	1	Fishes	FWS	Northeast (Region 5)	Darter, diamond	Crystallaria cincotta	Endangered	20130826	Whitman	1982	AJ	Hydrobiologia	0.526	1997	2.694			581	Added 1997 1998
32	1	Fishes	FWS	Southwest (Region 2)	Sucker, Zuni bluehead	Catostomus discobolus yarrowi	Endangered	20140825	Gray	1982	AJ	Hydrobiologia	0.526	1997	2.694			581	Added 1997 1998
32	1	Fishes	FWS	Southwest (Region 2)	Sucker, Zuni bluehead	Catostomus discobolus yarrowi	Endangered	20140825	Moring	1982	AJ	Hydrobiologia	0.526	1997	2.694			581	Added 1997 1998
45	1	Birds	FWS	Northeast (Region 5)	Knot, red ()	Calidris canutus rufa	Threatened	20150112	Last	1983	AJ	Hydrobiologia	0.526	1997	2.694			581	Added 1997 1998
29	5	Fishes	NMFS	NMFS	Sawfish, largetooth	Pristis pristis	Resolved Taxon	20140723	Kottelat	1985	AJ	Hydrobiologia	0.526	1997	2.694			581	Added 1997 1998
32	1	Fishes	FWS	Southwest (Region 2)	Sucker, Zuni bluehead	Catostomus discobolus yarrowi	Endangered	20140825	Bruton	1985	AJ	Hydrobiologia	0.526	1997	2.694			581	Added 1997 1998
32	1	Fishes	FWS	Southwest (Region 2)	Sucker, Zuni bluehead	Catostomus discobolus yarrowi	Endangered	20140825	Graham	1990	AJ	Hydrobiologia	0.526	1997	2.694			581	Added 1997 1998
14	2	Clams	FWS	Southeast (Region 4)	Pearlymussel, slabside ()	Pleuronaia dolabelloides	Endangered	20131028	Goudreau	1992	AJ	Hydrobiologia	0.526	1997	2.694			581	Added 1997 1998
11	2	Clams	FWS	Southeast (Region 4)	Mucket, Neosho ()	Lampsilis rafinesqueana	Endangered	20131017	Goudreau	1993	AJ	Hydrobiologia	0.526	1997	2.694			581	Added 1997 1998
31	2	Fishes	FWS	Southwest (Region 2)	Shiner, smalleye	Notropis buccula	Endangered	20140804	Schlosser	1995	AJ	Hydrobiologia	0.526	1997	2.694			581	Added 1997 1998
45	1	Birds	FWS	Northeast (Region 5)	Knot, red ()	Calidris canutus rufa	Threatened	20150112	Cleveland	2002	AJ	Veliger	0.528	2002	-1			72
52	2	Crustaceans	FWS	Northeast (Region 5)	Crayfish, Big Sandy (Wherever found)	Cambarus callainus	Threatened	20160509	Christopher	2007	AJ	New Zealand Journal of Forestry Science	0.529	2014	1.438			43	Added 2014 2015
47	23	Mammals	FWS	Pacific (Region 1)	Bat, Pacific sheath-tailed	Emballonura semicaudata rotensis	Endangered	20160324	Marler	2010	AJ	Horticultural Science	0.533	2010	0.833			44	Added 2009 2010
5	6	Snails	FWS	Southwest (Region 2)	Tryonia, Diamond	Pseudotryonia adamantina	Endangered	20130709	Bowles	1993	AJ	Aquatic Conservation	0.534	1998	2.771		41	95	Added 1998 1999
5	6	Snails	FWS	Southwest (Region 2)	Tryonia, Diamond	Pseudotryonia adamantina	Endangered	20130709	Shepard	1993	AJ	Aquatic Conservation	0.534	1998	2.771		41	95	Added 1998 1999
45	1	Birds	FWS	Northeast (Region 5)	Knot, red ()	Calidris canutus rufa	Threatened	20150112	Summers	1987	AJ	Bird Study	0.534	1997	0.819		40	76	Added 1997 1998
5	6	Snails	FWS	Southwest (Region 2)	Tryonia, Diamond	Pseudotryonia adamantina	Endangered	20130709	Sada	2008	AJ	Veliger	0.534	2008	-1			58
57	5	Mammals	FWS	Pacific (Region 1)	Bat, Pacific sheath-tailed (American Samoa)	Emballonura semicaudata semicaudata	Endangered	20161024	Carlile	2003	AJ	Marine Ornithology	0.537	2018	0.768			69	Added 2018 2019
58	53	Birds	FWS	Pacific (Region 1)	Storm-petrel, band-rumped (USA (HI))	Oceanodroma castro	Endangered	20161031	Friesen	2007	AJ	Marine Ornithology	0.537	2018	0.768			69	Added 2018 2019
27	2	Reptiles	FWS	Southwest (Region 2)	gartersnake, northern Mexican	Thamnophis eques megalops	Threatened	20140708	Varady	2000	AJ	Natural Resources Journal	0.537	2000	1			32
21	2	Amphibians	FWS	Southwest (Region 2)	Salamander, Salado ()	Eurycea chisholmensis	Threatened	20140718	Hatch	1998	AJ	Environmental Management	0.539	1998	3.266		82	173	Added 1997 1998
14	2	Clams	FWS	Southeast (Region 4)	Pearlymussel, slabside ()	Pleuronaia dolabelloides	Endangered	20131028	Jones	2007	AJ	Northeastern Naturalist	0.539	2007	0.575			107
14	2	Clams	FWS	Southeast (Region 4)	Pearlymussel, slabside ()	Pleuronaia dolabelloides	Endangered	20131028	Schwalb	2007	AJ	Northeastern Naturalist	0.539	2007	0.575			107
6	1	Fishes	FWS	Northeast (Region 5)	Darter, diamond	Crystallaria cincotta	Endangered	20130826	Wang	2007	AJ	Forest Science	0.54	2007	1.664			124
58	53	Birds	FWS	Pacific (Region 1)	Storm-petrel, band-rumped (USA (HI))	Oceanodroma castro	Endangered	20161031	Duffy	2012	AJ	Pacific Science	0.541	2012	1.101			85
39	3	Flowering Plants	FWS	Southeast (Region 4)	No common name	Agave eggersiana	Endangered	20141009	Murphy	1986	AJ	Biotropica	0.542	1997	2.508		64	139	Added 1997 1998
39	3	Flowering Plants	FWS	Southeast (Region 4)	No common name	Agave eggersiana	Endangered	20141009	Weaver	1986	AJ	Biotropica	0.542	1997	2.508		64	139	Added 1997 1998
57	5	Mammals	FWS	Pacific (Region 1)	Bat, Pacific sheath-tailed (American Samoa)	Emballonura semicaudata semicaudata	Endangered	20161024	Elmqvist	1994	AJ	Biotropica	0.542	1997	2.508		64	139	Added 1997 1998
4	38	Snails	FWS	Pacific (Region 1)	Tree snail, Newcomb's	Newcombia cumingi	Endangered	20130710	Asner	1997	AJ	Biotropica	0.542	1997	2.508		64	139	Added 1997 1998
19	15	Insects	FWS	Pacific (Region 1)	Fly, Hawaiian picture-wing	Drosophila digressa	Endangered	20131129	Asner	1997	AJ	Biotropica	0.542	1997	2.508		64	139	Added 1997 1998
47	23	Mammals	FWS	Pacific (Region 1)	Bat, Pacific sheath-tailed	Emballonura semicaudata rotensis	Endangered	20151108	Asner	1997	AJ	Biotropica	0.542	1997	2.508		64	139	Added 1997 1998
57	5	Mammals	FWS	Pacific (Region 1)	Bat, Pacific sheath-tailed (American Samoa)	Emballonura semicaudata semicaudata	Endangered	20161024	Asner	1997	AJ	Biotropica	0.542	1997	2.508		64	139	Added 1997 1998
58	53	Birds	FWS	Pacific (Region 1)	Storm-petrel, band-rumped (USA (HI))	Oceanodroma castro	Endangered	20161031	Asner	1997	AJ	Biotropica	0.542	1997	2.508		64	139	Added 1997 1998
33	4	Fishes	NMFS	NMFS	Shark, Scalloped Hammerhead (Eastern Pacific DPS)	Sphyrna lewini	Endangered	20140902	Liu	1999	AJ	Fisheries Science	0.542	1999	1.617		171	356
2	4	Mammals	NMFS	NMFS	Seal, Ringed (Baltic subspecies)	Phoca (=Pusa) hispida botnica	Threatened	20130226	Hammill	1991	AJ	Marine Mammal Science	0.543	1997	2.09			143	Added 1997 1998
43	2	Insects	FWS	Great Lakes (Region 3)	Skipper, Dakota	Hesperia dacotae	Threatened	20141124	Dana	1983	AJ	Natural Areas Journal	0.549	1997	0.849			34	Added 1997 1998
42	20	Corals	NMFS	NMFS	No common name ()	Acropora globiceps	Threatened	20141201	Bruckner	2012	AJ	Revista de Biologia Tropical	0.553	2012	0.723			292
45	1	Birds	FWS	Northeast (Region 5)	Knot, red ()	Calidris canutus rufa	Threatened	20150112	McGowan	2011	AJ	Natural Resource Modeling	0.556	2011	1.182			45
29	5	Fishes	NMFS	NMFS	Sawfish, largetooth	Pristis pristis	Resolved Taxon	20140723	White	1941	AJ	Journal of Natural History	0.558	1997	1.016		87	191	Added 1997 1998
43	2	Insects	FWS	Great Lakes (Region 3)	Skipper, Dakota	Hesperia dacotae	Threatened	20141124	Nielsen	1970	AJ	Journal of the Lepidopterists Society	0.559	2010	0.519			64	Added 2010 2011
35	2	Insects	FWS	Southeast (Region 4)	Butterfly, Florida leafwing ()	Anaea troglodyta floridalis	Endangered	20140911	Rutkowski	1971	AJ	Journal of the Lepidopterists Society	0.559	2010	0.519			64	Added 2010 2011
35	2	Insects	FWS	Southeast (Region 4)	Butterfly, Florida leafwing ()	Anaea troglodyta floridalis	Endangered	20140911	Muyshondt	1974	AJ	Journal of the Lepidopterists Society	0.559	2010	0.519			64	Added 2010 2011
12	1	Insects	FWS	California/Nevada (Region 8)	Butterfly, Mount Charleston blue	Icaricia (Plebejus) shasta charlestonensis	Endangered	20131021	Austin	1980	AJ	Journal of the Lepidopterists Society	0.559	2010	0.519			64	Added 2010 2011
43	2	Insects	FWS	Great Lakes (Region 3)	Skipper, Dakota	Hesperia dacotae	Threatened	20141124	McCabe	1981	AJ	Journal of the Lepidopterists Society	0.559	2010	0.519			64	Added 2010 2011
35	2	Insects	FWS	Southeast (Region 4)	Butterfly, Florida leafwing ()	Anaea troglodyta floridalis	Endangered	20140911	Orive	1989	AJ	Journal of the Lepidopterists Society	0.559	2010	0.519			64	Added 2010 2011
35	2	Insects	FWS	Southeast (Region 4)	Butterfly, Florida leafwing ()	Anaea troglodyta floridalis	Endangered	20140911	Caldas	1996	AJ	Journal of the Lepidopterists Society	0.559	2010	0.519			64	Added 2010 2011
35	2	Insects	FWS	Southeast (Region 4)	Butterfly, Florida leafwing ()	Anaea troglodyta floridalis	Endangered	20140911	Salvato	2001	AJ	Journal of the Lepidopterists Society	0.559	2010	0.519			64	Added 2010 2011
35	2	Insects	FWS	Southeast (Region 4)	Butterfly, Florida leafwing ()	Anaea troglodyta floridalis	Endangered	20140911	Salvato	2003	AJ	Journal of the Lepidopterists Society	0.559	2010	0.519			64	Added 2010 2011
35	2	Insects	FWS	Southeast (Region 4)	Butterfly, Florida leafwing ()	Anaea troglodyta floridalis	Endangered	20140911	Salvato	2004	AJ	Journal of the Lepidopterists Society	0.559	2010	0.519			64	Added 2010 2011
35	2	Insects	FWS	Southeast (Region 4)	Butterfly, Florida leafwing ()	Anaea troglodyta floridalis	Endangered	20140911	Daniels	2006	AJ	Journal of the Lepidopterists Society	0.559	2010	0.519			64	Added 2010 2011
35	2	Insects	FWS	Southeast (Region 4)	Butterfly, Florida leafwing ()	Anaea troglodyta floridalis	Endangered	20140911	Salvato	2007	AJ	Journal of the Lepidopterists Society	0.559	2010	0.519			64	Added 2010 2011
35	2	Insects	FWS	Southeast (Region 4)	Butterfly, Florida leafwing ()	Anaea troglodyta floridalis	Endangered	20140911	Salvato	2008	AJ	Journal of the Lepidopterists Society	0.559	2010	0.519			64	Added 2010 2011
43	2	Insects	FWS	Great Lakes (Region 3)	Skipper, Dakota	Hesperia dacotae	Threatened	20141124	Royer	2008	AJ	Journal of the Lepidopterists Society	0.559	2010	0.519			64	Added 2010 2011
35	2	Insects	FWS	Southeast (Region 4)	Butterfly, Florida leafwing ()	Anaea troglodyta floridalis	Endangered	20140911	Salvato	2010	AJ	Journal of the Lepidopterists Society	0.559	2010	0.519			64	Added 2010 2011
35	2	Insects	FWS	Southeast (Region 4)	Butterfly, Florida leafwing ()	Anaea troglodyta floridalis	Endangered	20140911	Salvato	2010	AJ	Journal of the Lepidopterists Society	0.559	2010	0.519			64	Added 2010 2011
27	2	Reptiles	FWS	Southwest (Region 2)	gartersnake, northern Mexican	Thamnophis eques megalops	Threatened	20140708	Manjarrez	1998	AJ	Journal of Herpetology	0.56	1998	1.577			196	Added 1997 1998
48	1	Reptiles	FWS	Southeast (Region 4)	Snake, black pine ()	Pituophis melanoleucus lodingi	Threatened	20151105	Whitaker	2000	AJ	Journal of Herpetology	0.562	2000	1.577			226
55	1	Reptiles	FWS	Great Lakes (Region 3)	Massasauga (=rattlesnake), eastern (Wherever found)	Sistrurus catenatus	Threatened	20160930	Whitaker	2000	AJ	Journal of Herpetology	0.562	2000	1.577			226
41	1	Birds	FWS	California/Nevada (Region 8)	Cuckoo, yellow-billed (Western U.S. DPS)	Coccyzus americanus	Threatened	20141103	Rohwer	2013	AJ	Wilson Journal of Ornithology	0.565	2013	0.656			239
52	2	Crustaceans	FWS	Northeast (Region 5)	Crayfish, Big Sandy (Wherever found)	Cambarus callainus	Threatened	20160509	Keller	2010	AJ	Northeastern Naturalist	0.566	2010	0.575			109
43	2	Insects	FWS	Great Lakes (Region 3)	Skipper, Dakota	Hesperia dacotae	Threatened	20141124	Dodge	1872	AJ	Canadian Entomologist	0.568	1997	0.878		97	178	Added 1997 1998
17	2	Insects	FWS	Pacific (Region 1)	Checkerspot, Taylor's (=whulge)	Euphydryas editha taylori	Endangered	20131104	Edwards	1888	AJ	Canadian Entomologist	0.568	1997	0.878		97	178	Added 1997 1998
16	1	Mammals	FWS	Southeast (Region 4)	bat, Florida bonneted	Eumops floridanus	Endangered	20131101	Gargas	2009	AJ	Mycotaxon	0.574	2009	0.548			387
11	2	Clams	FWS	Southeast (Region 4)	Mucket, Neosho ()	Lampsilis rafinesqueana	Endangered	20131017	Watters	1999	AJ	Journal of Molluscan Studies	0.575	1999	1.348			106
14	2	Clams	FWS	Southeast (Region 4)	Pearlymussel, slabside ()	Pleuronaia dolabelloides	Endangered	20131028	Watters	1999	AJ	Journal of Molluscan Studies	0.575	1999	1.348			106
45	1	Birds	FWS	Northeast (Region 5)	Knot, red ()	Calidris canutus rufa	Threatened	20150112	Fraser	2010	AJ	Waterbirds	0.575	2010	0.534			163
45	1	Birds	FWS	Northeast (Region 5)	Knot, red ()	Calidris canutus rufa	Threatened	20150112	Harrington	2010	AJ	Waterbirds	0.575	2010	0.534			163
45	1	Birds	FWS	Northeast (Region 5)	Knot, red ()	Calidris canutus rufa	Threatened	20150112	Harrington	2010	AJ	Waterbirds	0.575	2010	0.534			163
58	53	Birds	FWS	Pacific (Region 1)	Storm-petrel, band-rumped (USA (HI))	Oceanodroma castro	Endangered	20161031	Duffy	2010	AJ	Waterbirds	0.575	2010	0.534			163
13	1	Fishes	FWS	Great Lakes (Region 3)	Sculpin, Grotto	Cottus specus	Endangered	20131025	Panno	2006	AJ	Journal of Cave and Karst Studies	0.576	2006	0.659			26	Added 2005 2006
44	1	Birds	FWS	Mountain-Prairie (Region 6)	sage-grouse, Gunnison (entire)	Centrocercus minimus	Threatened	20141222	Nelle	2000	AJ	Rangeland Ecology and Management	0.577	2000	2.019			201
58	53	Birds	FWS	Pacific (Region 1)	Storm-petrel, band-rumped (USA (HI))	Oceanodroma castro	Endangered	20161031	Le Corre	1997	AJ	Revue d'ecologie-la Terre et la Vie	0.58	1997	0.333			43	Added 1997 1998
45	1	Birds	FWS	Northeast (Region 5)	Knot, red ()	Calidris canutus rufa	Threatened	20150112	Titus	1990	AJ	Coastal Management	0.583	1997	1.922		1	19	Added 1997 1998
45	1	Birds	FWS	Northeast (Region 5)	Knot, red ()	Calidris canutus rufa	Threatened	20150112	Titus	1991	AJ	Coastal Management	0.583	1997	1.922		1	19	Added 1997 1998
45	1	Birds	FWS	Northeast (Region 5)	Knot, red ()	Calidris canutus rufa	Threatened	20150112	Melvin	1991	AJ	Coastal Management	0.583	1997	1.922		1	19	Added 1997 1998
19	15	Insects	FWS	Pacific (Region 1)	Fly, Hawaiian picture-wing	Drosophila digressa	Endangered	20131129	Thaxton	2010	AJ	Pacific Science	0.584	2010	1.101			89
19	15	Insects	FWS	Pacific (Region 1)	Fly, Hawaiian picture-wing	Drosophila digressa	Endangered	20131129	Weise	2010	AJ	Pacific Science	0.584	2010	1.101			89
58	53	Birds	FWS	Pacific (Region 1)	Storm-petrel, band-rumped (USA (HI))	Oceanodroma castro	Endangered	20161031	Rubinoff	2010	AJ	Pacific Science	0.584	2010	1.101			89
11	2	Clams	FWS	Southeast (Region 4)	Mucket, Neosho ()	Lampsilis rafinesqueana	Endangered	20131017	Gray	2002	AJ	American Midland Naturalist	0.585	2002	0.735		87	176
14	2	Clams	FWS	Southeast (Region 4)	Pearlymussel, slabside ()	Pleuronaia dolabelloides	Endangered	20131028	Gray	2002	AJ	American Midland Naturalist	0.585	2002	0.735		87	176
37	1	Amphibians	FWS	California/Nevada (Region 8)	Frog, Oregon spotted	Rana pretiosa	Threatened	20140929	Pearl	2002	AJ	American Midland Naturalist	0.585	2002	0.735		87	176
37	1	Amphibians	FWS	California/Nevada (Region 8)	Frog, Oregon spotted	Rana pretiosa	Threatened	20140929	Watson	2003	AJ	Journal of Herpetology	0.587	2003	1.577			235
27	2	Reptiles	FWS	Southwest (Region 2)	gartersnake, northern Mexican	Thamnophis eques megalops	Threatened	20140708	DeGregorio	1992	AJ	Journal of Development Economics	0.59	1997	3.875			123	Added 1997 1998
35	2	Insects	FWS	Southeast (Region 4)	Butterfly, Florida leafwing ()	Anaea troglodyta floridalis	Endangered	20140911	Forys	2001	AJ	Florida Entomologist	0.591	2001	1.425			84
55	1	Reptiles	FWS	Great Lakes (Region 3)	Massasauga (=rattlesnake), eastern (Wherever found)	Sistrurus catenatus	Threatened	20160930	Cross	2015	AJ	American Midland Naturalist	0.592	2015	0.735		59	81
42	20	Corals	NMFS	NMFS	No common name ()	Acropora globiceps	Threatened	20141124	Alcolado	2001	AJ	Bulletin of Marine Science	0.592	2001	1.632		115	255
42	20	Corals	NMFS	NMFS	No common name ()	Acropora globiceps	Threatened	20141156	Becker	2001	AJ	Bulletin of Marine Science	0.592	2001	1.632		115	255
42	20	Corals	NMFS	NMFS	No common name ()	Acropora globiceps	Threatened	20141368	Hueerkamp	2001	AJ	Bulletin of Marine Science	0.592	2001	1.632		115	255
42	20	Corals	NMFS	NMFS	No common name ()	Acropora globiceps	Threatened	20141596	Rogers	2001	AJ	Bulletin of Marine Science	0.592	2001	1.632		115	255
33	4	Fishes	NMFS	NMFS	Shark, Scalloped Hammerhead (Eastern Pacific DPS)	Sphyrna lewini	Endangered	20140902	Amorim	1998	AJ	Marine and Freshwater Research	0.592	1998	2.07			141	Added 1997 1998
33	4	Fishes	NMFS	NMFS	Shark, Scalloped Hammerhead (Eastern Pacific DPS)	Sphyrna lewini	Endangered	20140902	Castillo-Géniz	1998	AJ	Marine Freshwater Research	0.592	1998	2.07			141	Added 1997 1998
33	4	Fishes	NMFS	NMFS	Shark, Scalloped Hammerhead (Eastern Pacific DPS)	Sphyrna lewini	Endangered	20140902	Smith	1998	AJ	Marine Freshwater Research	0.592	1998	2.07			141	Added 1997 1998
31	2	Fishes	FWS	Southwest (Region 2)	Shiner, smalleye	Notropis buccula	Endangered	20140804	Wilde	2013	AJ	Journal of Freshwater Ecology	0.593	2013	1.132			113
31	2	Fishes	FWS	Southwest (Region 2)	Shiner, smalleye	Notropis buccula	Endangered	20140804	Wilde	2013	AJ	Journal of Freshwater Ecology	0.593	2013	1.132			113
44	1	Birds	FWS	Mountain-Prairie (Region 6)	sage-grouse, Gunnison (entire)	Centrocercus minimus	Threatened	20141222	Olsen	2001	AJ	Rangeland Ecology and Management	0.593	2001	2.019			194
15	2	Flowering Plants	FWS	Southwest (Region 2)	Cactus, Acuna	Pediocactus peeblesianus fickeiseniae	Endangered	20131031	Vega Villasante	2002	AJ	Journal of Arid Environments	0.596	2002	2.211			235
44	1	Birds	FWS	Mountain-Prairie (Region 6)	sage-grouse, Gunnison (entire)	Centrocercus minimus	Threatened	20141222	Braun	2014	AJ	Wilson Journal of Ornithology	0.596	2014	0.656			235
51	6	Reptiles	FWS/NMFS	NMFS	Sea turtle, green (Central North Pacific DPS)	Chelonia mydas	Threatened	20160506	Balazs	2015	AJ	Chelonian Conservation and Biology	0.6	2015	1.667		29	75
34	5	Fishes	NMFS	NMFS	sturgeon, Sakhalin	Acipenser mikadoi	Endangered	20140964	Hernando	1999	AJ	Journal of Ichthyology	0.6	2020	0.603			194	Added 2020 2021
34	5	Fishes	NMFS	NMFS	sturgeon, Sakhalin	Acipenser mikadoi	Endangered	20141059	Vasilev	2010	AJ	Journal of Ichthyology	0.6	2020	0.603			194	Added 2020 2021
34	5	Fishes	NMFS	NMFS	sturgeon, Sakhalin	Acipenser mikadoi	Endangered	20140980	Koshelev	2012	AJ	Journal of Ichthyology	0.6	2020	0.603			194	Added 2020 2021
34	5	Fishes	NMFS	NMFS	sturgeon, Sakhalin	Acipenser mikadoi	Endangered	20140981	Koshelev	2012	AJ	Journal of Ichthyology	0.6	2020	0.603			194	Added 2020 2021
5	6	Snails	FWS	Southwest (Region 2)	Tryonia, Diamond	Pseudotryonia adamantina	Endangered	20130709	Martinez	2006	AJ	Veliger	0.6	2006	-1			30
41	1	Birds	FWS	California/Nevada (Region 8)	Cuckoo, yellow-billed (Western U.S. DPS)	Coccyzus americanus	Threatened	20141103	Crawford	2001	AJ	Journal of Field Ornithology	0.602	2001	1.554			133
57	5	Mammals	FWS	Pacific (Region 1)	Bat, Pacific sheath-tailed (American Samoa)	Emballonura semicaudata semicaudata	Endangered	20161024	Freifeld	2001	AJ	Journal of Field Ornithology	0.602	2001	1.554			133
50	1	Fishes	NMFS	NMFS	coelacanth, African (Tanzanian DPS)	Latimeria chalumnae	Threatened	20160428	Heemstra	2006	AJ	South African Journal of Science	0.602	2006	2.197			168
50	1	Fishes	NMFS	NMFS	coelacanth, African (Tanzanian DPS)	Latimeria chalumnae	Threatened	20160428	Hissmann	2006	AJ	South African Journal of Science	0.602	2006	2.197			168
50	1	Fishes	NMFS	NMFS	coelacanth, African (Tanzanian DPS)	Latimeria chalumnae	Threatened	20160428	Roberts	2006	AJ	South African Journal of Science	0.602	2006	2.197			168
44	1	Birds	FWS	Mountain-Prairie (Region 6)	sage-grouse, Gunnison (entire)	Centrocercus minimus	Threatened	20141222	Connelly	1997	AJ	Wildlife Biology	0.603	2001	1.402			64	Added 2001 2002
44	1	Birds	FWS	Mountain-Prairie (Region 6)	sage-grouse, Gunnison (entire)	Centrocercus minimus	Threatened	20141222	Reese	1997	AJ	Wildlife Biology	0.603	2001	1.402			64	Added 2001 2002
44	1	Birds	FWS	Mountain-Prairie (Region 6)	sage-grouse, Gunnison (entire)	Centrocercus minimus	Threatened	20141222	Connelly	2000	AJ	Wildlife Biology	0.603	2001	1.402			64	Added 2001 2002
5	6	Snails	FWS	Southwest (Region 2)	Tryonia, Diamond	Pseudotryonia adamantina	Endangered	20130709	Malcom	2005	AJ	Journal of Freshwater Ecology	0.604	2005	1.132			164
11	2	Clams	FWS	Southeast (Region 4)	Mucket, Neosho ()	Lampsilis rafinesqueana	Endangered	20131017	Zimmerman	2003	AJ	North American Journal of Aquaculture	0.604	2003	1.717			101
45	1	Birds	FWS	Northeast (Region 5)	Knot, red ()	Calidris canutus rufa	Threatened	20150112	Morton	2003	AJ	Environmental Geology	0.605	2003	-1
45	1	Birds	FWS	Northeast (Region 5)	Knot, red ()	Calidris canutus rufa	Threatened	20150112	Burger	1986	AJ	Environmental Conservation	0.61	1997	3.012		30	56	Added 1997 1998
58	53	Birds	FWS	Pacific (Region 1)	Storm-petrel, band-rumped (USA (HI))	Oceanodroma castro	Endangered	20161031	Stone	1987	AJ	Environmental Conservation	0.61	1997	3.012		30	56	Added 1997 1998
57	5	Mammals	FWS	Pacific (Region 1)	Bat, Pacific sheath-tailed (American Samoa)	Emballonura semicaudata semicaudata	Endangered	20161024	Paulson	1994	AJ	Environmental Conservation	0.61	1997	3.012		30	56	Added 1997 1998
45	1	Birds	FWS	Northeast (Region 5)	Knot, red ()	Calidris canutus rufa	Threatened	20150112	Burger	1995	AJ	Environmental Conservation	0.61	1997	3.012		30	56	Added 1997 1998
42	20	Corals	NMFS	NMFS	No common name ()	Acropora globiceps	Threatened	20141504	Morton	2002	AJ	Journal of Molluscan Studies	0.611	2002	1.348			108
7	1	Flowering Plants	FWS	Southwest (Region 2)	mallow, Gierisch	Sphaeralcea gierischii	Endangered	20130912	Klemmedson	1956	AJ	Rangeland Ecology and Management	0.611	1997	2.019			199	Added 1997 1998
15	2	Flowering Plants	FWS	Southwest (Region 2)	Cactus, Acuna	Pediocactus peeblesianus fickeiseniae	Endangered	20131031	Klemmedson	1956	AJ	Rangeland Ecology and Management	0.611	1997	2.019			199	Added 1997 1998
43	2	Insects	FWS	Great Lakes (Region 3)	Skipper, Dakota	Hesperia dacotae	Threatened	20141124	Penfound	1964	AJ	Rangeland Ecology and Management	0.611	1997	2.019			199	Added 1997 1998
15	2	Flowering Plants	FWS	Southwest (Region 2)	Cactus, Acuna	Pediocactus peeblesianus fickeiseniae	Endangered	20131031	Klemmedson	1965	AJ	Rangeland Ecology and Management	0.611	1997	2.019			199	Added 1997 1998
44	1	Birds	FWS	Mountain-Prairie (Region 6)	sage-grouse, Gunnison (entire)	Centrocercus minimus	Threatened	20141222	Klebenow	1968	AJ	Rangeland Ecology and Management	0.611	1997	2.019			199	Added 1997 1998
44	1	Birds	FWS	Mountain-Prairie (Region 6)	sage-grouse, Gunnison (entire)	Centrocercus minimus	Threatened	20141222	Klebenow	1970	AJ	Rangeland Ecology and Management	0.611	1997	2.019			199	Added 1997 1998
31	2	Fishes	FWS	Southwest (Region 2)	Shiner, smalleye	Notropis buccula	Endangered	20140804	Busby	1971	AJ	Rangeland Ecology and Management	0.611	1997	2.019			199	Added 1997 1998
44	1	Birds	FWS	Mountain-Prairie (Region 6)	sage-grouse, Gunnison (entire)	Centrocercus minimus	Threatened	20141222	Young	1978	AJ	Rangeland Ecology and Management	0.611	1997	2.019			199	Added 1997 1998
25	4	Amphibians	FWS	California/Nevada (Region 8)	toad, Yosemite	Anaxyrus canorus	Threatened	20140786	Kosco	1981	AJ	Rangeland Ecology and Management	0.611	1997	2.019			199	Added 1997 1998
44	1	Birds	FWS	Mountain-Prairie (Region 6)	sage-grouse, Gunnison (entire)	Centrocercus minimus	Threatened	20141222	Connelly	1981	AJ	Rangeland Ecology and Management	0.611	1997	2.019			199	Added 1997 1998
28	1	Mammals	FWS	Southwest (Region 2)	Mouse, New Mexico meadow jumping ()	Zapus hudsonius luteus	Endangered	20140710	Bryant	1982	AJ	Rangeland Ecology and Management	0.611	1997	2.019			199	Added 1997 1998
41	1	Birds	FWS	California/Nevada (Region 8)	Cuckoo, yellow-billed (Western U.S. DPS)	Coccyzus americanus	Threatened	20141103	Rickard	1982	AJ	Rangeland Ecology and Management	0.611	1997	2.019			199	Added 1997 1998
4	38	Snails	FWS	Pacific (Region 1)	Tree snail, Newcomb's	Newcombia cumingi	Endangered	20140413	Scowcroft	1983	AJ	Rangeland Ecology and Management	0.611	1997	2.019			199	Added 1997 1998
19	15	Insects	FWS	Pacific (Region 1)	Fly, Hawaiian picture-wing	Drosophila digressa	Endangered	20131129	Scowcroft	1983	AJ	Rangeland Ecology and Management	0.611	1997	2.019			199	Added 1997 1998
25	4	Amphibians	FWS	California/Nevada (Region 8)	toad, Yosemite	Anaxyrus canorus	Threatened	20140759	Kauffman	1983	AJ	Rangeland Ecology and Management	0.611	1997	2.019			199	Added 1997 1998
27	2	Reptiles	FWS	Southwest (Region 2)	gartersnake, northern Mexican	Thamnophis eques megalops	Threatened	20140708	Szaro	1983	AJ	Rangeland Ecology and Management	0.611	1997	2.019			199	Added 1997 1998
58	53	Birds	FWS	Pacific (Region 1)	Storm-petrel, band-rumped (USA (HI))	Oceanodroma castro	Endangered	20161031	Scowcroft	1983	AJ	Rangeland Ecology and Management	0.611	1997	2.019			199	Added 1997 1998
25	4	Amphibians	FWS	California/Nevada (Region 8)	toad, Yosemite	Anaxyrus canorus	Threatened	20140758	Kauffman	1984	AJ	Rangeland Ecology and Management	0.611	1997	2.019			199	Added 1997 1998
27	2	Reptiles	FWS	Southwest (Region 2)	gartersnake, northern Mexican	Thamnophis eques megalops	Threatened	20140708	Kauffman	1984	AJ	Rangeland Ecology and Management	0.611	1997	2.019			199	Added 1997 1998
32	1	Fishes	FWS	Southwest (Region 2)	Sucker, Zuni bluehead	Catostomus discobolus yarrowi	Endangered	20140825	Kauffman	1984	AJ	Rangeland Ecology and Management	0.611	1997	2.019			199	Added 1997 1998
37	1	Amphibians	FWS	California/Nevada (Region 8)	Frog, Oregon spotted	Rana pretiosa	Threatened	20140929	Kauffman	1984	AJ	Rangeland Ecology and Management	0.611	1997	2.019			199	Added 1997 1998
25	4	Amphibians	FWS	California/Nevada (Region 8)	toad, Yosemite	Anaxyrus canorus	Threatened	20140646	Bohn	1985	AJ	Rangeland Ecology and Management	0.611	1997	2.019			199	Added 1997 1998
10	2	Flowering Plants	FWS	Southwest (Region 2)	Rose-mallow, Neches River	Hibiscus dasycalyx	Threatened	20131011	Warren	1986	AJ	Rangeland Ecology and Management	0.611	1997	2.019			199	Added 1997 1998
27	2	Reptiles	FWS	Southwest (Region 2)	gartersnake, northern Mexican	Thamnophis eques megalops	Threatened	20140708	Weltz	1986	AJ	Rangeland Ecology and Management	0.611	1997	2.019			199	Added 1997 1998
44	1	Birds	FWS	Mountain-Prairie (Region 6)	sage-grouse, Gunnison (entire)	Centrocercus minimus	Threatened	20141222	Wambolt	1986	AJ	Rangeland Ecology and Management	0.611	1997	2.019			199	Added 1997 1998
43	2	Insects	FWS	Great Lakes (Region 3)	Skipper, Dakota	Hesperia dacotae	Threatened	20141124	Belcher	1989	AJ	Rangeland Ecology and Management	0.611	1997	2.019			199	Added 1997 1998
44	1	Birds	FWS	Mountain-Prairie (Region 6)	sage-grouse, Gunnison (entire)	Centrocercus minimus	Threatened	20141222	Riggs	1989	AJ	Rangeland Ecology and Management	0.611	1997	2.019			199	Added 1997 1998
27	2	Reptiles	FWS	Southwest (Region 2)	gartersnake, northern Mexican	Thamnophis eques megalops	Threatened	20140708	Schulz	1990	AJ	Rangeland Ecology and Management	0.611	1997	2.019			199	Added 1997 1998
32	1	Fishes	FWS	Southwest (Region 2)	Sucker, Zuni bluehead	Catostomus discobolus yarrowi	Endangered	20140825	Schulz	1990	AJ	Rangeland Ecology and Management	0.611	1997	2.019			199	Added 1997 1998
41	1	Birds	FWS	California/Nevada (Region 8)	Cuckoo, yellow-billed (Western U.S. DPS)	Coccyzus americanus	Threatened	20141103	Schultz	1990	AJ	Rangeland Ecology and Management	0.611	1997	2.019			199	Added 1997 1998
7	1	Flowering Plants	FWS	Southwest (Region 2)	mallow, Gierisch	Sphaeralcea gierischii	Endangered	20130912	Aguirre	1991	AJ	Rangeland Ecology and Management	0.611	1997	2.019			199	Added 1997 1998
44	1	Birds	FWS	Mountain-Prairie (Region 6)	sage-grouse, Gunnison (entire)	Centrocercus minimus	Threatened	20141222	Barnett	1994	AJ	Rangeland Ecology and Management	0.611	1997	2.019			199	Added 1997 1998
44	1	Birds	FWS	Mountain-Prairie (Region 6)	sage-grouse, Gunnison (entire)	Centrocercus minimus	Threatened	20141222	Cook	1994	AJ	Rangeland Ecology and Management	0.611	1997	2.019			199	Added 1997 1998
44	1	Birds	FWS	Mountain-Prairie (Region 6)	sage-grouse, Gunnison (entire)	Centrocercus minimus	Threatened	20141222	Drut	1994	AJ	Rangeland Ecology and Management	0.611	1997	2.019			199	Added 1997 1998
44	1	Birds	FWS	Mountain-Prairie (Region 6)	sage-grouse, Gunnison (entire)	Centrocercus minimus	Threatened	20141222	Fischer	1996	AJ	Rangeland Ecology and Management	0.611	1997	2.019			199	Added 1997 1998
44	1	Birds	FWS	Mountain-Prairie (Region 6)	sage-grouse, Gunnison (entire)	Centrocercus minimus	Threatened	20141222	Pyle	1996	AJ	Rangeland Ecology and Management	0.611	1997	2.019			199	Added 1997 1998
44	1	Birds	FWS	Mountain-Prairie (Region 6)	sage-grouse, Gunnison (entire)	Centrocercus minimus	Threatened	20141222	Young	1997	AJ	Rangeland Ecology and Management	0.611	1997	2.019			199	Added 1997 1998
7	1	Flowering Plants	FWS	Southwest (Region 2)	mallow, Gierisch	Sphaeralcea gierischii	Endangered	20130912	Scoles Sciulla	2009	AJ	Arid Land Research and Management	0.612	2009	1.696		24	49
30	3	Flowering Plants	FWS	Southeast (Region 4)	Bladderpod, Short's ()	Physaria globosa	Endangered	20140801	Edens-Meier	2011	AJ	Journal of the Torrey Botanical Society	0.612	2011	0.609			85
25	4	Amphibians	FWS	California/Nevada (Region 8)	toad, Yosemite	Anaxyrus canorus	Threatened	20140716	Fellers	2011	AJ	Herpetological Conservation and Biology	0.615	2011	1.134			91	Added 2010 2011
27	2	Reptiles	FWS	Southwest (Region 2)	gartersnake, northern Mexican	Thamnophis eques megalops	Threatened	20140708	Jones	2011	AJ	Herpetological Conservation and Biology	0.615	2011	1.134			91	Added 2010 2011
27	2	Reptiles	FWS	Southwest (Region 2)	gartersnake, northern Mexican	Thamnophis eques megalops	Threatened	20140708	Kapfer	2011	AJ	Herpetological Conservation and Biology	0.615	2011	1.134			91	Added 2010 2011
37	1	Amphibians	FWS	California/Nevada (Region 8)	Frog, Oregon spotted	Rana pretiosa	Threatened	20140929	Padgett-Flohr	2011	AJ	Herpetological Conservation and Biology	0.615	2011	1.134			91	Added 2010 2011
48	1	Reptiles	FWS	Southeast (Region 4)	Snake, black pine ()	Pituophis melanoleucus lodingi	Threatened	20151105	Kapfer	2011	AJ	Herpetological Conservation and Biology	0.615	2011	1.134			91	Added 2010 2011
36	1	Flowering Plants	FWS	California/Nevada (Region 8)	Monkeyflower, Vandenberg	Diplacus vandenbergensis	Endangered	20140925	Snyder	2004	AJ	Journal of the American Water Resources Association	0.615	2004	3.202			220
50	1	Fishes	NMFS	NMFS	coelacanth, African (Tanzanian DPS)	Latimeria chalumnae	Threatened	20160428	Pouyaud	1999	AJ	Comptes Rendus de lAcademie des Sciences Series Sciences de la Vie	0.617	1999	1.583		124	235
11	2	Clams	FWS	Southeast (Region 4)	Mucket, Neosho ()	Lampsilis rafinesqueana	Endangered	20131017	Bartsch	2000	AJ	Journal of Shellfish Research	0.617	2000	1.396			197
14	2	Clams	FWS	Southeast (Region 4)	Pearlymussel, slabside ()	Pleuronaia dolabelloides	Endangered	20131028	Bartsch	2000	AJ	Journal of Shellfish Research	0.617	2000	1.396			197
25	4	Amphibians	FWS	California/Nevada (Region 8)	toad, Yosemite	Anaxyrus canorus	Threatened	20140813	Meehan	1978	AJ	Journal of Soil and Water Conservation	0.617	1997	3.18			113	Added 1997 1998
32	1	Fishes	FWS	Southwest (Region 2)	Sucker, Zuni bluehead	Catostomus discobolus yarrowi	Endangered	20140825	Meehan	1978	AJ	Journal of Soil and Water Conservation	0.617	1997	3.18			113	Added 1997 1998
31	2	Fishes	FWS	Southwest (Region 2)	Shiner, smalleye	Notropis buccula	Endangered	20140804	Blackburn	1982	AJ	Journal of Soil and Water Conservation	0.617	1997	3.18			113	Added 1997 1998
27	2	Reptiles	FWS	Southwest (Region 2)	gartersnake, northern Mexican	Thamnophis eques megalops	Threatened	20140708	Lynch	1985	AJ	Journal of Soil and Water Conservation	0.617	1997	3.18			113	Added 1997 1998
44	1	Birds	FWS	Mountain-Prairie (Region 6)	sage-grouse, Gunnison (entire)	Centrocercus minimus	Threatened	20141222	Schroeder	2001	AJ	Wildlife Society Bulletin	0.617	2001	1.583			269
42	20	Corals	NMFS	NMFS	No common name ()	Acropora globiceps	Threatened	20141125	Alcolado	2010	AJ	Ciencias Marinas	0.618	2010	0.844		31	76
43	2	Insects	FWS	Great Lakes (Region 3)	Skipper, Dakota	Hesperia dacotae	Threatened	20141124	Bink	2009	AJ	Entomologia Generalis	0.618	2009	5.625		20	68
14	2	Clams	FWS	Southeast (Region 4)	Pearlymussel, slabside ()	Pleuronaia dolabelloides	Endangered	20131028	Davis	2012	AJ	American Midland Naturalist	0.619	2012	0.735		69	147
29	5	Fishes	NMFS	NMFS	Sawfish, largetooth	Pristis pristis	Resolved Taxon	20140723	Chisholm	2000	AJ	Systematic Parasitology	0.619	2000	1.431			118
52	2	Crustaceans	FWS	Northeast (Region 5)	Crayfish, Big Sandy (Wherever found)	Cambarus callainus	Threatened	20160509	Bledsoe	2001	AJ	Journal of the American Water Resources Association	0.62	2001	3.202			229
46	1	Mammals	FWS	Great Lakes (Region 3)	Bat, Northern long-eared ()	Myotis septentrionalis	Threatened	20150504	Cryan	2001	AJ	Acta Chiropterologica	0.622	2002	1.073		20	48
51	6	Reptiles	FWS/NMFS	NMFS	Sea turtle, green (Central North Pacific DPS)	Chelonia mydas	Threatened	20160506	Anderson	2015	AJ	Natural Hazards	0.626	2015	0.849			974
27	2	Reptiles	FWS	Southwest (Region 2)	gartersnake, northern Mexican	Thamnophis eques megalops	Threatened	20140708	Etzel	2014	AJ	Journal of Raptor Research	0.631	2014	1.151			84
29	5	Fishes	NMFS	NMFS	Sawfish, largetooth	Pristis pristis	Resolved Taxon	20140723	Christensen	1992	AJ	International Review of Hydrobiology	0.632	1997	2.16			69	Added 1997 1998
16	1	Mammals	FWS	Southeast (Region 4)	bat, Florida bonneted	Eumops floridanus	Endangered	20131101	Clark	1983	AJ	Bulletin of Environmental Contamination and Toxicology	0.635	1997	2.151		291	540	Added 1997 1998
58	53	Birds	FWS	Pacific (Region 1)	Storm-petrel, band-rumped (USA (HI))	Oceanodroma castro	Endangered	20161031	Furness	2003	AJ	Scientia Marina	0.635	2003	1.576			155
27	2	Reptiles	FWS	Southwest (Region 2)	gartersnake, northern Mexican	Thamnophis eques megalops	Threatened	20140708	Pearce	1998	AJ	Rangeland Ecology and Management	0.636	1998	2.019			199	Added 1997 1998
32	1	Fishes	FWS	Southwest (Region 2)	Sucker, Zuni bluehead	Catostomus discobolus yarrowi	Endangered	20140825	Larsen	1998	AJ	Rangeland Ecology and Management	0.636	1998	2.019			199	Added 1997 1998
44	1	Birds	FWS	Mountain-Prairie (Region 6)	sage-grouse, Gunnison (entire)	Centrocercus minimus	Threatened	20141222	Miller	1999	AJ	Rangeland Ecology and Management	0.636	1999	2.019			199
53	1	Birds	FWS	Southeast (Region 4)	Warbler, elfin-woods (Wherever found)	Setophaga angelae	Threatened	20160722	Thomlinson	2000	AJ	Landscape and Urban Planning	0.637	2000	6.142			146
1	2	Mammals	NMFS	NMFS	Seal, bearded (Okhotsk DPS)	Erignathus barbatus nauticus	Threatened	20130226	Ver Hoef	2014	AJ	Statistical Methodology	0.637	2014	-1
34	5	Fishes	NMFS	NMFS	sturgeon, Sakhalin	Acipenser mikadoi	Endangered	20141010	Ludwig	2008	AJ	Journal of Applied Ichthyology	0.638	2008	0.892			222
34	5	Fishes	NMFS	NMFS	sturgeon, Sakhalin	Acipenser mikadoi	Endangered	20141023	Paschos	2008	AJ	Journal of Applied Ichthyology	0.638	2008	0.892			222
32	1	Fishes	FWS	Southwest (Region 2)	Sucker, Zuni bluehead	Catostomus discobolus yarrowi	Endangered	20140825	Rosgen	1994	AJ	Catena	0.639	1997	5.198		65	114	Added 1997 1998
4	38	Snails	FWS	Pacific (Region 1)	Tree snail, Newcomb's	Newcombia cumingi	Endangered	20140104	Morton	1947	AJ	American Fern Journal	0.64	1997	0.857		13	35	Added 1997 1998
49	1	Ferns and Allies	FWS	Southeast (Region 4)	fern, Florida bristle	Trichomanes punctatum ssp. floridanum	Endangered	20151105	Darling	1961	AJ	American Fern Journal	0.64	1997	0.857		13	35	Added 1997 1998
58	53	Birds	FWS	Pacific (Region 1)	Storm-petrel, band-rumped (USA (HI))	Oceanodroma castro	Endangered	20161031	Iwatsuki	1961	AJ	American Fern Journal	0.64	1997	0.857		13	35	Added 1997 1998
49	1	Ferns and Allies	FWS	Southeast (Region 4)	fern, Florida bristle	Trichomanes punctatum ssp. floridanum	Endangered	20151105	Morton	1963	AJ	American Fern Journal	0.64	1997	0.857		13	35	Added 1997 1998
49	1	Ferns and Allies	FWS	Southeast (Region 4)	fern, Florida bristle	Trichomanes punctatum ssp. floridanum	Endangered	20151105	Nauman	1986	AJ	American Fern Journal	0.64	1997	0.857		13	35	Added 1997 1998
4	38	Snails	FWS	Pacific (Region 1)	Tree snail, Newcomb's	Newcombia cumingi	Endangered	20131230	Medeiros	1992	AJ	American Fern Journal	0.64	1997	0.857		13	35	Added 1997 1998
19	15	Insects	FWS	Pacific (Region 1)	Fly, Hawaiian picture-wing	Drosophila digressa	Endangered	20131129	Medeiros	1992	AJ	American Fern Journal	0.64	1997	0.857		13	35	Added 1997 1998
58	53	Birds	FWS	Pacific (Region 1)	Storm-petrel, band-rumped (USA (HI))	Oceanodroma castro	Endangered	20161031	Medeiros	1992	AJ	American Fern Journal	0.64	1997	0.857		13	35	Added 1997 1998
58	53	Birds	FWS	Pacific (Region 1)	Storm-petrel, band-rumped (USA (HI))	Oceanodroma castro	Endangered	20161031	Medeiros	1993	AJ	American Fern Journal	0.64	1997	0.857		13	35	Added 1997 1998
58	53	Birds	FWS	Pacific (Region 1)	Storm-petrel, band-rumped (USA (HI))	Oceanodroma castro	Endangered	20161031	Medeiros	1996	AJ	American Fern Journal	0.64	1997	0.857		13	35	Added 1997 1998
31	2	Fishes	FWS	Southwest (Region 2)	Shiner, smalleye	Notropis buccula	Endangered	20140804	Nagler	2001	AJ	Journal of Arid Environments	0.64	2001	2.211			189
41	1	Birds	FWS	California/Nevada (Region 8)	Cuckoo, yellow-billed (Western U.S. DPS)	Coccyzus americanus	Threatened	20141103	Glenn	2001	AJ	Journal of Arid Environments	0.64	2001	2.211			189
43	2	Insects	FWS	Great Lakes (Region 3)	Skipper, Dakota	Hesperia dacotae	Threatened	20141124	Jog	2006	AJ	Natural Areas Journal	0.641	2006	0.849			78
61	1	Clams	FWS	Southeast (Region 4)	Moccasinshell, Suwannee (Wherever found)	Medionidus walkeri	Threatened	20161107	Holt	2013	AJ	Ichthyology & Herpetology	0.644	2013	1.402		65	142
37	1	Amphibians	FWS	California/Nevada (Region 8)	Frog, Oregon spotted	Rana pretiosa	Threatened	20140929	Richter	1995	AJ	Wetlands	0.644	1997	2.204			60	Added 1997 1998
37	1	Amphibians	FWS	California/Nevada (Region 8)	Frog, Oregon spotted	Rana pretiosa	Threatened	20140929	Hanowski	1997	AJ	Wetlands	0.644	1997	2.204			60	Added 1997 1998		FG
4	38	Snails	FWS	Pacific (Region 1)	Tree snail, Newcomb's	Newcombia cumingi	Endangered	20130711	Athens	2002	AJ	Archaeology in Oceania	0.647	2009	1.379		25	40	Added 2009 2010
47	23	Mammals	FWS	Pacific (Region 1)	Bat, Pacific sheath-tailed	Emballonura semicaudata rotensis	Endangered	20160219	HunterAnderson	2009	AJ	Archaeology in Oceania	0.647	2009	1.379		25	40	Added 2009 2010
31	2	Fishes	FWS	Southwest (Region 2)	Shiner, smalleye	Notropis buccula	Endangered	20140804	Moore	1944	AJ	Ichthyology & Herpetology	0.647	1997	1.402		112	213	Added 1997 1998
37	1	Amphibians	FWS	California/Nevada (Region 8)	Frog, Oregon spotted	Rana pretiosa	Threatened	20140929	Carl	1945	AJ	Ichthyology & Herpetology	0.647	1997	1.402		112	213	Added 1997 1998
59	1	Fishes	FWS	Southeast (Region 4)	Darter, Kentucky arrow (Wherever found)	Etheostoma spilotum	Threatened	20161104	Bailey	1948	AJ	Ichthyology & Herpetology	0.647	1997	1.402		112	213	Added 1997 1998
9	1	Amphibians	FWS	Southwest (Region 2)	Salamander, Jemez Mountains	Plethodon neomexicanus	Endangered	20131010	Stebbins	1950	AJ	Ichthyology & Herpetology	0.647	1997	1.402		112	213	Added 1997 1998
29	5	Fishes	NMFS	NMFS	Sawfish, largetooth	Pristis pristis	Resolved Taxon	20140723	Breder Jr	1952	AJ	Ichthyology & Herpetology	0.647	1997	1.402		112	213	Added 1997 1998
25	4	Amphibians	FWS	California/Nevada (Region 8)	toad, Yosemite	Anaxyrus canorus	Threatened	20140822	Mullally	1953	AJ	Ichthyology & Herpetology	0.647	1997	1.402		112	213	Added 1997 1998
31	2	Fishes	FWS	Southwest (Region 2)	Shiner, smalleye	Notropis buccula	Endangered	20140804	Jurgens	1954	AJ	Ichthyology & Herpetology	0.647	1997	1.402		112	213	Added 1997 1998
27	2	Reptiles	FWS	Southwest (Region 2)	gartersnake, northern Mexican	Thamnophis eques megalops	Threatened	20140708	Branson	1960	AJ	Ichthyology & Herpetology	0.647	1997	1.402		112	213	Added 1997 1998
59	1	Fishes	FWS	Southeast (Region 4)	Darter, Kentucky arrow (Wherever found)	Etheostoma spilotum	Threatened	20161104	Kuehne	1961	AJ	Ichthyology & Herpetology	0.647	1997	1.402		112	213	Added 1997 1998
27	2	Reptiles	FWS	Southwest (Region 2)	gartersnake, northern Mexican	Thamnophis eques megalops	Threatened	20140708	Conant	1963	AJ	Ichthyology & Herpetology	0.647	1997	1.402		112	213	Added 1997 1998
9	1	Amphibians	FWS	Southwest (Region 2)	Salamander, Jemez Mountains	Plethodon neomexicanus	Endangered	20131010	Whitford	1968	AJ	Ichthyology & Herpetology	0.647	1997	1.402		112	213	Added 1997 1998
27	2	Reptiles	FWS	Southwest (Region 2)	gartersnake, northern Mexican	Thamnophis eques megalops	Threatened	20140708	Moyle	1973	AJ	Ichthyology & Herpetology	0.647	1997	1.402		112	213	Added 1997 1998
29	5	Fishes	NMFS	NMFS	Sawfish, largetooth	Pristis pristis	Resolved Taxon	20140723	Miller	1974	AJ	Ichthyology & Herpetology	0.647	1997	1.402		112	213	Added 1997 1998
29	5	Fishes	NMFS	NMFS	Sawfish, largetooth	Pristis pristis	Resolved Taxon	20140723	Thorson	1974	AJ	Ichthyology & Herpetology	0.647	1997	1.402		112	213	Added 1997 1998
29	5	Fishes	NMFS	NMFS	Sawfish, largetooth	Pristis pristis	Resolved Taxon	20140723	Berra	1975	AJ	Ichthyology & Herpetology	0.647	1997	1.402		112	213	Added 1997 1998
37	1	Amphibians	FWS	California/Nevada (Region 8)	Frog, Oregon spotted	Rana pretiosa	Threatened	20140929	Wassersug	1975	AJ	Ichthyology & Herpetology	0.647	1997	1.402		112	213	Added 1997 1998
5	6	Snails	FWS	Southwest (Region 2)	Tryonia, Diamond	Pseudotryonia adamantina	Endangered	20130709	Kennedy	1977	AJ	Ichthyology & Herpetology	0.647	1997	1.402		112	213	Added 1997 1998
25	4	Amphibians	FWS	California/Nevada (Region 8)	toad, Yosemite	Anaxyrus canorus	Threatened	20140819	Morton	1981	AJ	Ichthyology & Herpetology	0.647	1997	1.402		112	213	Added 1997 1998
27	2	Reptiles	FWS	Southwest (Region 2)	gartersnake, northern Mexican	Thamnophis eques megalops	Threatened	20140708	Willis	1982	AJ	Ichthyology & Herpetology	0.647	1997	1.402		112	213	Added 1997 1998
32	1	Fishes	FWS	Southwest (Region 2)	Sucker, Zuni bluehead	Catostomus discobolus yarrowi	Endangered	20140825	Smith	1983	AJ	Ichthyology & Herpetology	0.647	1997	1.402		112	213	Added 1997 1998
25	4	Amphibians	FWS	California/Nevada (Region 8)	toad, Yosemite	Anaxyrus canorus	Threatened	20140649	Bradford	1984	AJ	Ichthyology & Herpetology	0.647	1997	1.402		112	213	Added 1997 1998
32	1	Fishes	FWS	Southwest (Region 2)	Sucker, Zuni bluehead	Catostomus discobolus yarrowi	Endangered	20140825	Crabtree	1987	AJ	Ichthyology & Herpetology	0.647	1997	1.402		112	213	Added 1997 1998
25	4	Amphibians	FWS	California/Nevada (Region 8)	toad, Yosemite	Anaxyrus canorus	Threatened	20140650	Bradford	1989	AJ	Ichthyology & Herpetology	0.647	1997	1.402		112	213	Added 1997 1998
27	2	Reptiles	FWS	Southwest (Region 2)	gartersnake, northern Mexican	Thamnophis eques megalops	Threatened	20140708	Hendrickson	1989	AJ	Ichthyology & Herpetology	0.647	1997	1.402		112	213	Added 1997 1998
51	6	Reptiles	FWS/NMFS	NMFS	Sea turtle, green (Central North Pacific DPS)	Chelonia mydas	Threatened	20160506	Mortimer	1989	AJ	Ichthyology & Herpetology	0.647	1997	1.402		112	213	Added 1997 1998
6	1	Fishes	FWS	Northeast (Region 5)	Darter, diamond	Crystallaria cincotta	Endangered	20130826	Simons	1991	AJ	Ichthyology & Herpetology	0.647	1997	1.402		112	213	Added 1997 1998
27	2	Reptiles	FWS	Southwest (Region 2)	gartersnake, northern Mexican	Thamnophis eques megalops	Threatened	20140708	Mushinsky	1993	AJ	Ichthyology & Herpetology	0.647	1997	1.402		112	213	Added 1997 1998
33	4	Fishes	NMFS	NMFS	Shark, Scalloped Hammerhead (Eastern Pacific DPS)	Sphyrna lewini	Endangered	20140902	Holland	1993	AJ	Ichthyology & Herpetology	0.647	1997	1.402		112	213	Added 1997 1998
27	2	Reptiles	FWS	Southwest (Region 2)	gartersnake, northern Mexican	Thamnophis eques megalops	Threatened	20140708	Douglas	1994	AJ	Ichthyology & Herpetology	0.647	1997	1.402		112	213	Added 1997 1998
6	1	Fishes	FWS	Northeast (Region 5)	Darter, diamond	Crystallaria cincotta	Endangered	20130826	Freeman	1995	AJ	Ichthyology & Herpetology	0.647	1997	1.402		112	213	Added 1997 1998
61	1	Clams	FWS	Southeast (Region 4)	Moccasinshell, Suwannee (Wherever found)	Medionidus walkeri	Threatened	20161107	Freeman	1995	AJ	Ichthyology & Herpetology	0.647	1997	1.402		112	213	Added 1997 1998
6	1	Fishes	FWS	Northeast (Region 5)	Darter, diamond	Crystallaria cincotta	Endangered	20130826	George	1996	AJ	Ichthyology & Herpetology	0.647	1997	1.402		112	213	Added 1997 1998
6	1	Fishes	FWS	Northeast (Region 5)	Darter, diamond	Crystallaria cincotta	Endangered	20130826	Wood	1997	AJ	Ichthyology & Herpetology	0.647	1997	1.402		112	213	Added 1997 1998
37	1	Amphibians	FWS	California/Nevada (Region 8)	Frog, Oregon spotted	Rana pretiosa	Threatened	20140929	Green	1997	AJ	Ichthyology & Herpetology	0.647	1997	1.402		112	213	Added 1997 1998
29	5	Fishes	NMFS	NMFS	Sawfish, largetooth	Pristis pristis	Resolved Taxon	20140723	Oijen	2007	AJ	Raffles Bulletin of Zoology	0.648	2007	1.267			91
29	5	Fishes	NMFS	NMFS	Sawfish, largetooth	Pristis pristis	Resolved Taxon	20140723	Van Oijen	2007	AJ	Raffles Bulletin of Zoology	0.648	2007	1.267			91
45	1	Birds	FWS	Northeast (Region 5)	Knot, red ()	Calidris canutus rufa	Threatened	20150112	Niemuth	2013	AJ	Waterbirds	0.648	2013	0.534			126
27	2	Reptiles	FWS	Southwest (Region 2)	gartersnake, northern Mexican	Thamnophis eques megalops	Threatened	20140708	Matthews	2002	AJ	Journal of Herpetology	0.649	2002	1.577			228
25	4	Amphibians	FWS	California/Nevada (Region 8)	toad, Yosemite	Anaxyrus canorus	Threatened	20140731	Green	2001	AJ	Journal of Herpetology	0.652	2001	1.577			224
6	1	Fishes	FWS	Northeast (Region 5)	Darter, diamond	Crystallaria cincotta	Endangered	20130826	Grubbs	2004	AJ	Hydrobiologia	0.653	2004	2.694			907
41	1	Birds	FWS	California/Nevada (Region 8)	Cuckoo, yellow-billed (Western U.S. DPS)	Coccyzus americanus	Threatened	20141103	Zekster	2005	AJ	Environmental Geology	0.654	2006	-1
13	1	Fishes	FWS	Great Lakes (Region 3)	Sculpin, Grotto	Cottus specus	Endangered	20131025	Hu	2005	AJ	Environmental Modeling and Assessment	0.654	2005	2.333		30	52
33	4	Fishes	NMFS	NMFS	Shark, Scalloped Hammerhead (Eastern Pacific DPS)	Sphyrna lewini	Endangered	20140902	Smith	2009	AJ	Ciencias Marinas	0.655	2009	0.844		31	84
45	1	Birds	FWS	Northeast (Region 5)	Knot, red ()	Calidris canutus rufa	Threatened	20150112	Harrington	2007	AJ	Wilson Journal of Ornithology	0.656	2007	0.656			143
40	1	Flowering Plants	FWS	Southeast (Region 4)	Rockcress, Georgia ()	Arabis georgiana	Threatened	20141014	Harper	1903	AJ	Journal of the Torrey Botanical Society	0.657	1997	0.609			60	Added 1997 1998
40	1	Flowering Plants	FWS	Southeast (Region 4)	Rockcress, Georgia ()	Arabis georgiana	Threatened	20141014	Harper	1904	AJ	Journal of the Torrey Botanical Society	0.657	1997	0.609			60	Added 1997 1998
42	20	Corals	NMFS	NMFS	No common name ()	Acropora globiceps	Threatened	20141135	Aronson	2001	AJ	Hydrobiologia	0.659	2001	2.694			939
42	20	Corals	NMFS	NMFS	No common name ()	Acropora globiceps	Threatened	20141555	Porter	2001	AJ	Hydrobiologia	0.659	2001	2.694			939
32	1	Fishes	FWS	Southwest (Region 2)	Sucker, Zuni bluehead	Catostomus discobolus yarrowi	Endangered	20140825	Ryan	1991	AJ	New Zealand Journal of Marine and Freshwater Research	0.663	1997	1.842			93	Added 1997 1998
45	1	Birds	FWS	Northeast (Region 5)	Knot, red ()	Calidris canutus rufa	Threatened	20150112	Nordstrom	2006	AJ	Journal of Coastal Research	0.665	2006	0.854			315
55	1	Reptiles	FWS	Great Lakes (Region 3)	Massasauga (=rattlesnake), eastern (Wherever found)	Sistrurus catenatus	Threatened	20160930	Durbian	2006	AJ	American Midland Naturalist	0.667	2006	0.735		81	168
2	4	Mammals	NMFS	NMFS	Seal, Ringed (Baltic subspecies)	Phoca (=Pusa) hispida botnica	Threatened	20130226	Stirling	2004	AJ	Arctic	0.667	2004	1.783		36	84
53	1	Birds	FWS	Southeast (Region 4)	Warbler, elfin-woods (Wherever found)	Setophaga angelae	Threatened	20160722	Wiley	1993	AJ	Bird Conservation International	0.667	2001	2.287		15	37	Added 2001 2002
57	5	Mammals	FWS	Pacific (Region 1)	Bat, Pacific sheath-tailed (American Samoa)	Emballonura semicaudata semicaudata	Endangered	20161024	Wiley	1993	AJ	Bird Conservation International	0.667	2001	2.287		15	37	Added 2001 2002
35	2	Insects	FWS	Southeast (Region 4)	Butterfly, Florida leafwing ()	Anaea troglodyta floridalis	Endangered	20140911	Saarinen	2006	AJ	Florida Entomologist	0.667	2006	1.425			201
42	20	Corals	NMFS	NMFS	No common name ()	Acropora globiceps	Threatened	20141489	Medina Rosas	2013	AJ	Invertebrate Reproduction & Development	0.667	2013	0.952			60
44	1	Birds	FWS	Mountain-Prairie (Region 6)	sage-grouse, Gunnison (entire)	Centrocercus minimus	Threatened	20141222	Wambolt	2001	AJ	Journal of Environmental Management	0.672	2001	6.789			123
25	4	Amphibians	FWS	California/Nevada (Region 8)	toad, Yosemite	Anaxyrus canorus	Threatened	20140667	Brown	2012	AJ	Herpetological Conservation and Biology	0.673	2012	1.134			91
52	2	Crustaceans	FWS	Northeast (Region 5)	Crayfish, Big Sandy (Wherever found)	Cambarus callainus	Threatened	20160509	Brooker	1985	AJ	Geographical Journal	0.675	1997	3.288			44	Added 1997 1998
8	2	Amphibians	FWS	Southwest (Region 2)	Salamander, Jollyville Plateau ()	Eurycea tonkawae	Threatened	20130919	Booth	2002	AJ	Journal of the American Water Resources Association	0.675	2002	3.202			228
21	2	Amphibians	FWS	Southwest (Region 2)	Salamander, Salado ()	Eurycea chisholmensis	Threatened	20140424	Booth	2002	AJ	Journal of the American Water Resources Association	0.675	2002	3.202			228
28	1	Mammals	FWS	Southwest (Region 2)	Mouse, New Mexico meadow jumping ()	Zapus hudsonius luteus	Endangered	20140710	Giuliano	2004	AJ	Rangeland Ecology and Management	0.676	2004	2.019			176
44	1	Birds	FWS	Mountain-Prairie (Region 6)	sage-grouse, Gunnison (entire)	Centrocercus minimus	Threatened	20141222	Crawford	2004	AJ	Rangeland Ecology and Management	0.676	2004	2.019			176
43	2	Insects	FWS	Great Lakes (Region 3)	Skipper, Dakota	Hesperia dacotae	Threatened	20141124	Trager	2004	AJ	American Midland Naturalist	0.677	2004	0.735		80	158
33	4	Fishes	NMFS	NMFS	Shark, Scalloped Hammerhead (Eastern Pacific DPS)	Sphyrna lewini	Endangered	20140902	Júnior	2009	AJ	Ocean and Coastal Research	0.677	2009	1.048		32	65
17	2	Insects	FWS	Pacific (Region 1)	Checkerspot, Taylor's (=whulge)	Euphydryas editha taylori	Endangered	20131104	Camfield	2011	AJ	Avian Conservation and Ecology	0.679	2011	1.763		12	24	Added 2011 2012
8	2	Amphibians	FWS	Southwest (Region 2)	Salamander, Jollyville Plateau ()	Eurycea tonkawae	Threatened	20130919	DeMott	2010	AJ	Environmental Forensics	0.681	2010	1.328		34	65
45	1	Birds	FWS	Northeast (Region 5)	Knot, red ()	Calidris canutus rufa	Threatened	20150112	Pooler	2003	AJ	Fishery Bulletin	0.681	2003	1			138
60	1	Insects	FWS	Southeast (Region 4)	Tiger beetle, Miami (Wherever found)	Cicindelidia floridana	Endangered	20161104	Cartwright	1939	AJ	Annals of the Entomological Society of America	0.686	1997	2.099		79	190	Added 1997 1998
10	2	Flowering Plants	FWS	Southwest (Region 2)	Rose-mallow, Neches River	Hibiscus dasycalyx	Threatened	20131011	Wheeler	1977	AJ	Annals of the Entomological Society of America	0.686	1997	2.099		79	190	Added 1997 1998
60	1	Insects	FWS	Southeast (Region 4)	Tiger beetle, Miami (Wherever found)	Cicindelidia floridana	Endangered	20161104	Palmer	1982	AJ	Annals of the Entomological Society of America	0.686	1997	2.099		79	190	Added 1997 1998
19	15	Insects	FWS	Pacific (Region 1)	Fly, Hawaiian picture-wing	Drosophila digressa	Endangered	20131129	Gambino	1990	AJ	Annals of the Entomological Society of America	0.686	1997	2.099		79	190	Added 1997 1998
58	53	Birds	FWS	Pacific (Region 1)	Storm-petrel, band-rumped (USA (HI))	Oceanodroma castro	Endangered	20161031	Gambino	1990	AJ	Annals of the Entomological Society of America	0.686	1997	2.099		79	190	Added 1997 1998
58	53	Birds	FWS	Pacific (Region 1)	Storm-petrel, band-rumped (USA (HI))	Oceanodroma castro	Endangered	20161031	Oppenheimer	2012	AJ	Phytokeys	0.686	2014	1.635			112	Added 2014 2015
33	4	Fishes	NMFS	NMFS	Shark, Scalloped Hammerhead (Eastern Pacific DPS)	Sphyrna lewini	Endangered	20140902	Kotas	2011	AJ	Brazilian Journal of Biology	0.688	2011	1.651		116	270	Added 2010 2011
43	2	Insects	FWS	Great Lakes (Region 3)	Skipper, Dakota	Hesperia dacotae	Threatened	20141124	Swengel	1997	AJ	Journal of Insect Conservation	0.69	2007	2.262			95	Added 2007 2008
47	23	Mammals	FWS	Pacific (Region 1)	Bat, Pacific sheath-tailed	Emballonura semicaudata rotensis	Endangered	20160101	Englund	1999	AJ	Journal of Insect Conservation	0.69	2007	2.262			95	Added 2007 2008
58	53	Birds	FWS	Pacific (Region 1)	Storm-petrel, band-rumped (USA (HI))	Oceanodroma castro	Endangered	20161031	Englund	1999	AJ	Journal of Insect Conservation	0.69	2007	2.262			95	Added 2007 2008
35	2	Insects	FWS	Southeast (Region 4)	Butterfly, Florida leafwing ()	Anaea troglodyta floridalis	Endangered	20140911	Mattoni	2001	AJ	Journal of Insect Conservation	0.69	2007	2.262			95	Added 2007 2008
29	5	Fishes	NMFS	NMFS	Sawfish, largetooth	Pristis pristis	Resolved Taxon	20140723	Thorburn	2007	AJ	Zootaxa	0.691	2007	1.091			2076	Added 2006 2007
29	5	Fishes	NMFS	NMFS	Sawfish, largetooth	Pristis pristis	Resolved Taxon	20140723	Thorson	1982	AJ	Environmental Biology of Fishes	0.693	1997	1.844		124	250	Added 1997 1998
20	1	Fishes	FWS	Southeast (Region 4)	Sunfish, spring pygmy ()	Elassoma alabamae	Threatened	20131223	Ingersoll	1984	AJ	Environmental Biology of Fishes	0.693	1997	1.844		124	250	Added 1997 1998
13	1	Fishes	FWS	Great Lakes (Region 3)	Sculpin, Grotto	Cottus specus	Endangered	20131025	Berkman	1986	AJ	Environmental Biology of Fishes	0.693	1997	1.844		124	250	Added 1997 1998
6	1	Fishes	FWS	Northeast (Region 5)	Darter, diamond	Crystallaria cincotta	Endangered	20130826	Berkman	1987	AJ	Environmental Biology of Fishes	0.693	1997	1.844		124	250	Added 1997 1998
13	1	Fishes	FWS	Great Lakes (Region 3)	Sculpin, Grotto	Cottus specus	Endangered	20131025	Kramer	1987	AJ	Environmental Biology of Fishes	0.693	1997	1.844		124	250	Added 1997 1998
32	1	Fishes	FWS	Southwest (Region 2)	Sucker, Zuni bluehead	Catostomus discobolus yarrowi	Endangered	20140825	Berkman	1987	AJ	Environmental Biology of Fishes	0.693	1997	1.844		124	250	Added 1997 1998
33	4	Fishes	NMFS	NMFS	Shark, Scalloped Hammerhead (Eastern Pacific DPS)	Sphyrna lewini	Endangered	20140902	Branstetter	1987	AJ	Environmental Biology of Fishes	0.693	1997	1.844		124	250	Added 1997 1998
33	4	Fishes	NMFS	NMFS	Shark, Scalloped Hammerhead (Eastern Pacific DPS)	Sphyrna lewini	Endangered	20140902	Klimley	1987	AJ	Environmental Biology of Fishes	0.693	1997	1.844		124	250	Added 1997 1998
59	1	Fishes	FWS	Southeast (Region 4)	Darter, Kentucky arrow (Wherever found)	Etheostoma spilotum	Threatened	20161104	Berkman	1987	AJ	Environmental Biology of Fishes	0.693	1997	1.844		124	250	Added 1997 1998
32	1	Fishes	FWS	Southwest (Region 2)	Sucker, Zuni bluehead	Catostomus discobolus yarrowi	Endangered	20140825	Marsh	1988	AJ	Environmental Biology of Fishes	0.693	1997	1.844		124	250	Added 1997 1998
50	1	Fishes	NMFS	NMFS	coelacanth, African (Tanzanian DPS)	Latimeria chalumnae	Threatened	20160428	Balon	1988	AJ	Environmental Biology of Fishes	0.693	1997	1.844		124	250	Added 1997 1998
32	1	Fishes	FWS	Southwest (Region 2)	Sucker, Zuni bluehead	Catostomus discobolus yarrowi	Endangered	20140825	Rahel	1989	AJ	Environmental Biology of Fishes	0.693	1997	1.844		124	250	Added 1997 1998
50	1	Fishes	NMFS	NMFS	coelacanth, African (Tanzanian DPS)	Latimeria chalumnae	Threatened	20160428	Bruton	1991	AJ	Environmental Biology of Fishes	0.693	1997	1.844		124	250	Added 1997 1998
50	1	Fishes	NMFS	NMFS	coelacanth, African (Tanzanian DPS)	Latimeria chalumnae	Threatened	20160428	Fricke	1991	AJ	Environmental Biology of Fishes	0.693	1997	1.844		124	250	Added 1997 1998
50	1	Fishes	NMFS	NMFS	coelacanth, African (Tanzanian DPS)	Latimeria chalumnae	Threatened	20160428	Griffith	1991	AJ	Environmental Biology of Fishes	0.693	1997	1.844		124	250	Added 1997 1998
50	1	Fishes	NMFS	NMFS	coelacanth, African (Tanzanian DPS)	Latimeria chalumnae	Threatened	20160428	Hale	1991	AJ	Environmental Biology of Fishes	0.693	1997	1.844		124	250	Added 1997 1998
50	1	Fishes	NMFS	NMFS	coelacanth, African (Tanzanian DPS)	Latimeria chalumnae	Threatened	20160428	Stobbs	1991	AJ	Environmental Biology of Fishes	0.693	1997	1.844		124	250	Added 1997 1998
50	1	Fishes	NMFS	NMFS	coelacanth, African (Tanzanian DPS)	Latimeria chalumnae	Threatened	20160428	Thoney	1991	AJ	Environmental Biology of Fishes	0.693	1997	1.844		124	250	Added 1997 1998
50	1	Fishes	NMFS	NMFS	coelacanth, African (Tanzanian DPS)	Latimeria chalumnae	Threatened	20160428	Uyeno	1991	AJ	Environmental Biology of Fishes	0.693	1997	1.844		124	250	Added 1997 1998
50	1	Fishes	NMFS	NMFS	coelacanth, African (Tanzanian DPS)	Latimeria chalumnae	Threatened	20160428	Uyeno	1991	AJ	Environmental Biology of Fishes	0.693	1997	1.844		124	250	Added 1997 1998
50	1	Fishes	NMFS	NMFS	coelacanth, African (Tanzanian DPS)	Latimeria chalumnae	Threatened	20160428	Fricke	1992	AJ	Environmental Biology of Fishes	0.693	1997	1.844		124	250	Added 1997 1998
50	1	Fishes	NMFS	NMFS	coelacanth, African (Tanzanian DPS)	Latimeria chalumnae	Threatened	20160428	Hamlin	1992	AJ	Environmental Biology of Fishes	0.693	1997	1.844		124	250	Added 1997 1998
29	5	Fishes	NMFS	NMFS	Sawfish, largetooth	Pristis pristis	Resolved Taxon	20140723	Dudley	1993	AJ	Environmental Biology of Fishes	0.693	1997	1.844		124	250	Added 1997 1998
34	5	Fishes	NMFS	NMFS	sturgeon, Sakhalin	Acipenser mikadoi	Endangered	20140993	Lepage	1995	AJ	Environmental Biology of Fishes	0.693	1997	1.844		124	250	Added 1997 1998
34	5	Fishes	NMFS	NMFS	sturgeon, Sakhalin	Acipenser mikadoi	Endangered	20140983	Krykhtin	1997	AJ	Environmental Biology of Fishes	0.693	1997	1.844		124	250	Added 1997 1998
34	5	Fishes	NMFS	NMFS	sturgeon, Sakhalin	Acipenser mikadoi	Endangered	20140985	Krykhtin	1997	AJ	Environmental Biology of Fishes	0.693	1997	1.844		124	250	Added 1997 1998
34	5	Fishes	NMFS	NMFS	sturgeon, Sakhalin	Acipenser mikadoi	Endangered	20141078	Williot	1997	AJ	Environmental Biology of Fishes	0.693	1997	1.844		124	250	Added 1997 1998
58	53	Birds	FWS	Pacific (Region 1)	Storm-petrel, band-rumped (USA (HI))	Oceanodroma castro	Endangered	20161031	Kido	1997	AJ	Environmental Biology of Fishes	0.693	1997	1.844		124	250	Added 1997 1998
44	1	Birds	FWS	Mountain-Prairie (Region 6)	sage-grouse, Gunnison (entire)	Centrocercus minimus	Threatened	20141222	Beck	2000	AJ	Wildlife Society Bulletin	0.693	2000	1.583			182
44	1	Birds	FWS	Mountain-Prairie (Region 6)	sage-grouse, Gunnison (entire)	Centrocercus minimus	Threatened	20141222	Connelly	2000	AJ	Wildlife Society Bulletin	0.693	2000	1.583			182
44	1	Birds	FWS	Mountain-Prairie (Region 6)	sage-grouse, Gunnison (entire)	Centrocercus minimus	Threatened	20141222	Connelly	2000	AJ	Wildlife Society Bulletin	0.693	2000	1.583			182
34	5	Fishes	NMFS	NMFS	sturgeon, Sakhalin	Acipenser mikadoi	Endangered	20140940	De Groot	2002	AJ	Hydrobiologia	0.694	2002	2.694			876
8	2	Amphibians	FWS	Southwest (Region 2)	Salamander, Jollyville Plateau ()	Eurycea tonkawae	Threatened	20130919	Ingersoll	1996	AJ	Journal of Great Lakes Research	0.694	1997	2.48			96	Added 1997 1998
11	2	Clams	FWS	Southeast (Region 4)	Mucket, Neosho ()	Lampsilis rafinesqueana	Endangered	20131017	Gossiaux	1996	AJ	Journal of Great Lakes Research	0.694	1997	2.48			96	Added 1997 1998
47	23	Mammals	FWS	Pacific (Region 1)	Bat, Pacific sheath-tailed	Emballonura semicaudata rotensis	Endangered	20160110	Fosberg	1958	AJ	Pacific Science	0.695	2007	1.101			91	Added 2007 2008
33	4	Fishes	NMFS	NMFS	Shark, Scalloped Hammerhead (Eastern Pacific DPS)	Sphyrna lewini	Endangered	20140902	Clarke	1971	AJ	Pacific Science	0.695	2007	1.101			91	Added 2007 2008
57	5	Mammals	FWS	Pacific (Region 1)	Bat, Pacific sheath-tailed (American Samoa)	Emballonura semicaudata semicaudata	Endangered	20161024	Atkinson	1977	AJ	Pacific Science	0.695	2007	1.101			91	Added 2007 2008
4	38	Snails	FWS	Pacific (Region 1)	Tree snail, Newcomb's	Newcombia cumingi	Endangered	20131003	Hadfield	1980	AJ	Pacific Science	0.695	2007	1.101			91	Added 2007 2008
42	20	Corals	NMFS	NMFS	No common name ()	Acropora globiceps	Threatened	20141431	Lamberts	1980	AJ	Pacific Science	0.695	2007	1.101			91	Added 2007 2008
57	5	Mammals	FWS	Pacific (Region 1)	Bat, Pacific sheath-tailed (American Samoa)	Emballonura semicaudata semicaudata	Endangered	20161024	Hadfield	1980	AJ	Pacific Science	0.695	2007	1.101			91	Added 2007 2008
4	38	Snails	FWS	Pacific (Region 1)	Tree snail, Newcomb's	Newcombia cumingi	Endangered	20131121	Kirch	1982	AJ	Pacific Science	0.695	2007	1.101			91	Added 2007 2008
19	15	Insects	FWS	Pacific (Region 1)	Fly, Hawaiian picture-wing	Drosophila digressa	Endangered	20131129	Kirch	1982	AJ	Pacific Science	0.695	2007	1.101			91	Added 2007 2008
42	20	Corals	NMFS	NMFS	No common name ()	Acropora globiceps	Threatened	20141432	Lamberts	1982	AJ	Pacific Science	0.695	2007	1.101			91	Added 2007 2008
58	53	Birds	FWS	Pacific (Region 1)	Storm-petrel, band-rumped (USA (HI))	Oceanodroma castro	Endangered	20161031	Kirch	1982	AJ	Pacific Science	0.695	2007	1.101			91	Added 2007 2008
57	5	Mammals	FWS	Pacific (Region 1)	Bat, Pacific sheath-tailed (American Samoa)	Emballonura semicaudata semicaudata	Endangered	20161024	Clarke	1984	AJ	Pacific Science	0.695	2007	1.101			91	Added 2007 2008
58	53	Birds	FWS	Pacific (Region 1)	Storm-petrel, band-rumped (USA (HI))	Oceanodroma castro	Endangered	20161031	Brock	1987	AJ	Pacific Science	0.695	2007	1.101			91	Added 2007 2008
4	38	Snails	FWS	Pacific (Region 1)	Tree snail, Newcomb's	Newcombia cumingi	Endangered	20131005	Hadfield	1989	AJ	Pacific Science	0.695	2007	1.101			91	Added 2007 2008
4	38	Snails	FWS	Pacific (Region 1)	Tree snail, Newcomb's	Newcombia cumingi	Endangered	20131111	Hopper	1992	AJ	Pacific Science	0.695	2007	1.101			91	Added 2007 2008
4	38	Snails	FWS	Pacific (Region 1)	Tree snail, Newcomb's	Newcombia cumingi	Endangered	20140401	Powell	1992	AJ	Pacific Science	0.695	2007	1.101			91	Added 2007 2008
19	15	Insects	FWS	Pacific (Region 1)	Fly, Hawaiian picture-wing	Drosophila digressa	Endangered	20131129	Powell	1992	AJ	Pacific Science	0.695	2007	1.101			91	Added 2007 2008
47	23	Mammals	FWS	Pacific (Region 1)	Bat, Pacific sheath-tailed	Emballonura semicaudata rotensis	Endangered	20160217	Hopper	1992	AJ	Pacific Science	0.695	2007	1.101			91	Added 2007 2008
57	5	Mammals	FWS	Pacific (Region 1)	Bat, Pacific sheath-tailed (American Samoa)	Emballonura semicaudata semicaudata	Endangered	20161024	Hopper	1992	AJ	Pacific Science	0.695	2007	1.101			91	Added 2007 2008
58	53	Birds	FWS	Pacific (Region 1)	Storm-petrel, band-rumped (USA (HI))	Oceanodroma castro	Endangered	20161031	Powell	1992	AJ	Pacific Science	0.695	2007	1.101			91	Added 2007 2008
4	38	Snails	FWS	Pacific (Region 1)	Tree snail, Newcomb's	Newcombia cumingi	Endangered	20131107	Hobdy	1993	AJ	Pacific Science	0.695	2007	1.101			91	Added 2007 2008
19	15	Insects	FWS	Pacific (Region 1)	Fly, Hawaiian picture-wing	Drosophila digressa	Endangered	20131129	Bailey-Brock	1993	AJ	Pacific Science	0.695	2007	1.101			91	Added 2007 2008
19	15	Insects	FWS	Pacific (Region 1)	Fly, Hawaiian picture-wing	Drosophila digressa	Endangered	20131129	Gillespie	1993	AJ	Pacific Science	0.695	2007	1.101			91	Added 2007 2008
19	15	Insects	FWS	Pacific (Region 1)	Fly, Hawaiian picture-wing	Drosophila digressa	Endangered	20131129	Hobdy	1993	AJ	Pacific Science	0.695	2007	1.101			91	Added 2007 2008
47	23	Mammals	FWS	Pacific (Region 1)	Bat, Pacific sheath-tailed	Emballonura semicaudata rotensis	Endangered	20160215	Hobdy	1993	AJ	Pacific Science	0.695	2007	1.101			91	Added 2007 2008
47	23	Mammals	FWS	Pacific (Region 1)	Bat, Pacific sheath-tailed	Emballonura semicaudata rotensis	Endangered	20160306	Kido	1993	AJ	Pacific Science	0.695	2007	1.101			91	Added 2007 2008
51	6	Reptiles	FWS/NMFS	NMFS	Sea turtle, green (Central North Pacific DPS)	Chelonia mydas	Threatened	20160506	Tuato'o-Bartley	1993	AJ	Pacific Science	0.695	2007	1.101			91	Added 2007 2008
57	5	Mammals	FWS	Pacific (Region 1)	Bat, Pacific sheath-tailed (American Samoa)	Emballonura semicaudata semicaudata	Endangered	20161024	Hobdy	1993	AJ	Pacific Science	0.695	2007	1.101			91	Added 2007 2008
58	53	Birds	FWS	Pacific (Region 1)	Storm-petrel, band-rumped (USA (HI))	Oceanodroma castro	Endangered	20161031	Bailey-Brock	1993	AJ	Pacific Science	0.695	2007	1.101			91	Added 2007 2008
58	53	Birds	FWS	Pacific (Region 1)	Storm-petrel, band-rumped (USA (HI))	Oceanodroma castro	Endangered	20161031	Gillespie	1993	AJ	Pacific Science	0.695	2007	1.101			91	Added 2007 2008
58	53	Birds	FWS	Pacific (Region 1)	Storm-petrel, band-rumped (USA (HI))	Oceanodroma castro	Endangered	20161031	Hobdy	1993	AJ	Pacific Science	0.695	2007	1.101			91	Added 2007 2008
57	5	Mammals	FWS	Pacific (Region 1)	Bat, Pacific sheath-tailed (American Samoa)	Emballonura semicaudata semicaudata	Endangered	20161024	Craig	1994	AJ	Pacific Science	0.695	2007	1.101			91	Added 2007 2008
19	15	Insects	FWS	Pacific (Region 1)	Fly, Hawaiian picture-wing	Drosophila digressa	Endangered	20131129	Sugihara	1997	AJ	Pacific Science	0.695	2007	1.101			91	Added 2007 2008
58	53	Birds	FWS	Pacific (Region 1)	Storm-petrel, band-rumped (USA (HI))	Oceanodroma castro	Endangered	20161031	Liebherr	1997	AJ	Pacific Science	0.695	2007	1.101			91	Added 2007 2008
58	53	Birds	FWS	Pacific (Region 1)	Storm-petrel, band-rumped (USA (HI))	Oceanodroma castro	Endangered	20161031	Sugihara	1997	AJ	Pacific Science	0.695	2007	1.101			91	Added 2007 2008
19	15	Insects	FWS	Pacific (Region 1)	Fly, Hawaiian picture-wing	Drosophila digressa	Endangered	20131129	Brock	1999	AJ	Pacific Science	0.695	2007	1.101			91	Added 2007 2008
19	15	Insects	FWS	Pacific (Region 1)	Fly, Hawaiian picture-wing	Drosophila digressa	Endangered	20131129	Lester	2004	AJ	Pacific Science	0.695	2007	1.101			91	Added 2007 2008
42	20	Corals	NMFS	NMFS	No common name ()	Acropora globiceps	Threatened	20141268	Dollar	2004	AJ	Pacific Science	0.695	2007	1.101			91	Added 2007 2008
42	20	Corals	NMFS	NMFS	No common name ()	Acropora globiceps	Threatened	20141395	Jokiel	2004	AJ	Pacific Science	0.695	2007	1.101			91	Added 2007 2008
47	23	Mammals	FWS	Pacific (Region 1)	Bat, Pacific sheath-tailed	Emballonura semicaudata rotensis	Endangered	20160709	Wiles	2004	AJ	Pacific Science	0.695	2007	1.101			91	Added 2007 2008
58	53	Birds	FWS	Pacific (Region 1)	Storm-petrel, band-rumped (USA (HI))	Oceanodroma castro	Endangered	20161031	Lester	2004	AJ	Pacific Science	0.695	2007	1.101			91	Added 2007 2008
58	53	Birds	FWS	Pacific (Region 1)	Storm-petrel, band-rumped (USA (HI))	Oceanodroma castro	Endangered	20161031	Warren	2004	AJ	Pacific Science	0.695	2007	1.101			91	Added 2007 2008
58	53	Birds	FWS	Pacific (Region 1)	Storm-petrel, band-rumped (USA (HI))	Oceanodroma castro	Endangered	20161031	Motley	2005	AJ	Pacific Science	0.695	2007	1.101			91	Added 2007 2008
51	6	Reptiles	FWS/NMFS	NMFS	Sea turtle, green (Central North Pacific DPS)	Chelonia mydas	Threatened	20160506	Kolinski	2006	AJ	Pacific Science	0.695	2007	1.101			91	Added 2007 2008
42	20	Corals	NMFS	NMFS	No common name ()	Acropora globiceps	Threatened	20141556	Pratchett	2007	AJ	Pacific Science	0.695	2007	1.101			91	Added 2007 2008
47	23	Mammals	FWS	Pacific (Region 1)	Bat, Pacific sheath-tailed	Emballonura semicaudata rotensis	Endangered	20160512	Rodda	2007	AJ	Pacific Science	0.695	2007	1.101			91	Added 2007 2008
58	53	Birds	FWS	Pacific (Region 1)	Storm-petrel, band-rumped (USA (HI))	Oceanodroma castro	Endangered	20161031	Hays	2007	AJ	Pacific Science	0.695	2007	1.101			91	Added 2007 2008
58	53	Birds	FWS	Pacific (Region 1)	Storm-petrel, band-rumped (USA (HI))	Oceanodroma castro	Endangered	20161031	Magnacca	2007	AJ	Pacific Science	0.695	2007	1.101			91	Added 2007 2008
10	2	Flowering Plants	FWS	Southwest (Region 2)	Rose-mallow, Neches River	Hibiscus dasycalyx	Threatened	20131011	WalterHellwig	2000	AJ	Journal of Insect Behavior	0.698	2000	1.309			95
10	2	Flowering Plants	FWS	Southwest (Region 2)	Rose-mallow, Neches River	Hibiscus dasycalyx	Threatened	20131011	Belsky	1999	AJ	Journal of Soil and Water Conservation	0.699	1999	3.18			113
27	2	Reptiles	FWS	Southwest (Region 2)	gartersnake, northern Mexican	Thamnophis eques megalops	Threatened	20140708	Belsky	1999	AJ	Journal of Soil and Water Conservation	0.699	1999	3.18			113
28	1	Mammals	FWS	Southwest (Region 2)	Mouse, New Mexico meadow jumping ()	Zapus hudsonius luteus	Endangered	20140710	Belsky	1999	AJ	Journal of Soil and Water Conservation	0.699	1999	3.18			113
41	1	Birds	FWS	California/Nevada (Region 8)	Cuckoo, yellow-billed (Western U.S. DPS)	Coccyzus americanus	Threatened	20141103	Belsky	1999	AJ	Journal of Soil and Water Conservation	0.699	1999	3.18			113
50	1	Fishes	NMFS	NMFS	coelacanth, African (Tanzanian DPS)	Latimeria chalumnae	Threatened	20160428	Hutchings	2002	AJ	South African Journal of Science	0.7	2002	2.197			189
46	1	Mammals	FWS	Great Lakes (Region 3)	Bat, Northern long-eared ()	Myotis septentrionalis	Threatened	20150504	Owen	2003	AJ	American Midland Naturalist	0.701	2003	0.735		71	177
51	6	Reptiles	FWS/NMFS	NMFS	Sea turtle, green (Central North Pacific DPS)	Chelonia mydas	Threatened	20160506	Lowry	2011	AJ	Aquatic Mammals	0.702	2012	1.382		41	66	Added 2012 2013
45	1	Birds	FWS	Northeast (Region 5)	Knot, red ()	Calidris canutus rufa	Threatened	20150112	Peterson	2000	AJ	Journal of Coastal Research	0.703	2000	0.854			212
45	1	Birds	FWS	Northeast (Region 5)	Knot, red ()	Calidris canutus rufa	Threatened	20150112	Thieler	2000	AJ	Journal of Coastal Research	0.703	2000	0.854			212
45	1	Birds	FWS	Northeast (Region 5)	Knot, red ()	Calidris canutus rufa	Threatened	20150112	Galbraith	2002	AJ	Waterbirds	0.705	2002	0.534			122
43	2	Insects	FWS	Great Lakes (Region 3)	Skipper, Dakota	Hesperia dacotae	Threatened	20141124	Fiedler	2012	AJ	Natural Areas Journal	0.707	2012	0.849			75
43	2	Insects	FWS	Great Lakes (Region 3)	Skipper, Dakota	Hesperia dacotae	Threatened	20141124	LaBar	2012	AJ	Natural Areas Journal	0.707	2012	0.849			75
30	3	Flowering Plants	FWS	Southeast (Region 4)	Bladderpod, Short's ()	Physaria globosa	Endangered	20140801	Tepedino	2012	AJ	Natural Areas Journal	0.707	2012	0.849			75
42	20	Corals	NMFS	NMFS	No common name ()	Acropora globiceps	Threatened	20141531	Olivotto	2011	AJ	Journal of the World Aquaculture Society	0.708	2011	2.512			212
45	1	Birds	FWS	Northeast (Region 5)	Knot, red ()	Calidris canutus rufa	Threatened	20150112	Kraft	1992	AJ	Sedimentary Geology	0.709	1997	3.397			232	Added 1997 1998
25	4	Amphibians	FWS	California/Nevada (Region 8)	toad, Yosemite	Anaxyrus canorus	Threatened	20140852	Russell	1999	AJ	Wildlife Society Bulletin	0.712	1999	1.583			153
44	1	Birds	FWS	Mountain-Prairie (Region 6)	sage-grouse, Gunnison (entire)	Centrocercus minimus	Threatened	20141222	Walker	2004	AJ	Wildlife Society Bulletin	0.714	2004	1.583			269
44	1	Birds	FWS	Mountain-Prairie (Region 6)	sage-grouse, Gunnison (entire)	Centrocercus minimus	Threatened	20141222	Gosnell	2005	AJ	Rangeland Ecology and Management	0.716	2005	2.019			183
7	1	Flowering Plants	FWS	Southwest (Region 2)	mallow, Gierisch	Sphaeralcea gierischii	Endangered	20130912	Dadkhah	1980	AJ	Journal of the American Water Resources Association	0.72	1997	3.202			220	Added 1997 1998
15	2	Flowering Plants	FWS	Southwest (Region 2)	Cactus, Acuna	Pediocactus peeblesianus fickeiseniae	Endangered	20131031	Dadkhah	1980	AJ	Journal of the American Water Resources Association	0.72	1997	3.202			220	Added 1997 1998
41	1	Birds	FWS	California/Nevada (Region 8)	Cuckoo, yellow-billed (Western U.S. DPS)	Coccyzus americanus	Threatened	20141103	Swift	1984	AJ	Journal of the American Water Resources Association	0.72	1997	3.202			220	Added 1997 1998
8	2	Amphibians	FWS	Southwest (Region 2)	Salamander, Jollyville Plateau ()	Eurycea tonkawae	Threatened	20130919	Booth	1990	AJ	Journal of the American Water Resources Association	0.72	1997	3.202			220	Added 1997 1998
21	2	Amphibians	FWS	Southwest (Region 2)	Salamander, Salado ()	Eurycea chisholmensis	Threatened	20140421	Booth	1990	AJ	Journal of the American Water Resources Association	0.72	1997	3.202			220	Added 1997 1998
37	1	Amphibians	FWS	California/Nevada (Region 8)	Frog, Oregon spotted	Rana pretiosa	Threatened	20140929	Lynch	1990	AJ	Journal of the American Water Resources Association	0.72	1997	3.202			220	Added 1997 1998
48	1	Reptiles	FWS	Southeast (Region 4)	Snake, black pine ()	Pituophis melanoleucus lodingi	Threatened	20151105	Yager	2010	AJ	Natural Areas Journal	0.72	2010	0.849			75
11	2	Clams	FWS	Southeast (Region 4)	Mucket, Neosho ()	Lampsilis rafinesqueana	Endangered	20131017	Allen	2007	AJ	American Midland Naturalist	0.722	2007	0.735		78	169
11	2	Clams	FWS	Southeast (Region 4)	Mucket, Neosho ()	Lampsilis rafinesqueana	Endangered	20131017	Steingraeber	2007	AJ	American Midland Naturalist	0.722	2007	0.735		78	169
14	2	Clams	FWS	Southeast (Region 4)	Pearlymussel, slabside ()	Pleuronaia dolabelloides	Endangered	20131028	Allen	2007	AJ	American Midland Naturalist	0.722	2007	0.735		78	169
14	2	Clams	FWS	Southeast (Region 4)	Pearlymussel, slabside ()	Pleuronaia dolabelloides	Endangered	20131028	Steingraeber	2007	AJ	American Midland Naturalist	0.722	2007	0.735		78	169
37	1	Amphibians	FWS	California/Nevada (Region 8)	Frog, Oregon spotted	Rana pretiosa	Threatened	20140929	Walston	2007	AJ	American Midland Naturalist	0.722	2007	0.735		78	169
15	2	Flowering Plants	FWS	Southwest (Region 2)	Cactus, Acuna	Pediocactus peeblesianus fickeiseniae	Endangered	20131031	Salo	2004	AJ	Journal of Arid Environments	0.722	2004	2.211			284
58	53	Birds	FWS	Pacific (Region 1)	Storm-petrel, band-rumped (USA (HI))	Oceanodroma castro	Endangered	20161031	Guerra	2014	AJ	Folia Zoologica	0.724	2014	1.06			76
33	4	Fishes	NMFS	NMFS	Shark, Scalloped Hammerhead (Eastern Pacific DPS)	Sphyrna lewini	Endangered	20140902	Jacquet	2008	AJ	Journal of Integrative Environmental Sciences	0.724	2012	1.875			28	Added 2012 2013
58	53	Birds	FWS	Pacific (Region 1)	Storm-petrel, band-rumped (USA (HI))	Oceanodroma castro	Endangered	20161031	Moser	1992	AJ	Waterbirds	0.724	1997	0.534			40	Added 1997 1998
57	5	Mammals	FWS	Pacific (Region 1)	Bat, Pacific sheath-tailed (American Samoa)	Emballonura semicaudata semicaudata	Endangered	20161024	Ainley	1997	AJ	Waterbirds	0.724	1997	0.534			40	Added 1997 1998
58	53	Birds	FWS	Pacific (Region 1)	Storm-petrel, band-rumped (USA (HI))	Oceanodroma castro	Endangered	20161031	Ainley	1997	AJ	Waterbirds	0.724	1997	0.534			40	Added 1997 1998
19	15	Insects	FWS	Pacific (Region 1)	Fly, Hawaiian picture-wing	Drosophila digressa	Endangered	20131129	Brock	1998	AJ	International Review of Hydrobiology	0.725	2001	2.16			80
46	1	Mammals	FWS	Great Lakes (Region 3)	Bat, Northern long-eared ()	Myotis septentrionalis	Threatened	20150504	Kokurewicz	2004	AJ	Acta Chiropterologica	0.729	2004	1.073		25	48
47	23	Mammals	FWS	Pacific (Region 1)	Bat, Pacific sheath-tailed	Emballonura semicaudata rotensis	Endangered	20160102	Esselstyn	2004	AJ	Acta Chiropterologica	0.729	2004	1.073		25	48
57	5	Mammals	FWS	Pacific (Region 1)	Bat, Pacific sheath-tailed (American Samoa)	Emballonura semicaudata semicaudata	Endangered	20161024	Esselstyn	2004	AJ	Acta Chiropterologica	0.729	2004	1.073		25	48
10	2	Flowering Plants	FWS	Southwest (Region 2)	Rose-mallow, Neches River	Hibiscus dasycalyx	Threatened	20131011	Wood	1979	AJ	Wildlife Society Bulletin	0.733	1997	1.583			153	Added 1997 1998
44	1	Birds	FWS	Mountain-Prairie (Region 6)	sage-grouse, Gunnison (entire)	Centrocercus minimus	Threatened	20141222	Boyle	1985	AJ	Wildlife Society Bulletin	0.733	1997	1.583			153	Added 1997 1998
44	1	Birds	FWS	Mountain-Prairie (Region 6)	sage-grouse, Gunnison (entire)	Centrocercus minimus	Threatened	20141222	Baydack	1987	AJ	Wildlife Society Bulletin	0.733	1997	1.583			153	Added 1997 1998
58	53	Birds	FWS	Pacific (Region 1)	Storm-petrel, band-rumped (USA (HI))	Oceanodroma castro	Endangered	20161031	Telfer	1987	AJ	Wildlife Society Bulletin	0.733	1997	1.583			153	Added 1997 1998
44	1	Birds	FWS	Mountain-Prairie (Region 6)	sage-grouse, Gunnison (entire)	Centrocercus minimus	Threatened	20141222	Johnson	1991	AJ	Wildlife Society Bulletin	0.733	1997	1.583			153	Added 1997 1998
45	1	Birds	FWS	Northeast (Region 5)	Knot, red ()	Calidris canutus rufa	Threatened	20150112	Avissar	2006	AJ	Coastal Management	0.738	2006	1.922		28	61
10	2	Flowering Plants	FWS	Southwest (Region 2)	Rose-mallow, Neches River	Hibiscus dasycalyx	Threatened	20131011	Spencer	1988	AJ	Entomophaga	0.738	1999	-1
52	2	Crustaceans	FWS	Northeast (Region 5)	Crayfish, Big Sandy (Wherever found)	Cambarus callainus	Threatened	20160509	Hobbs	1955	AJ	Invertebrate Biology	0.739	1997	1.25			75	Added 1997 1998
5	6	Snails	FWS	Southwest (Region 2)	Tryonia, Diamond	Pseudotryonia adamantina	Endangered	20130709	Dundee	1969	AJ	Invertebrate Biology	0.739	1997	1.25			75	Added 1997 1998
5	6	Snails	FWS	Southwest (Region 2)	Tryonia, Diamond	Pseudotryonia adamantina	Endangered	20130709	Cole	1976	AJ	Invertebrate Biology	0.739	1997	1.25			75	Added 1997 1998
6	1	Fishes	FWS	Northeast (Region 5)	Darter, diamond	Crystallaria cincotta	Endangered	20130826	Welsh	2008	AJ	Zootaxa	0.74	2008	1.091			2076
19	15	Insects	FWS	Pacific (Region 1)	Fly, Hawaiian picture-wing	Drosophila digressa	Endangered	20131129	Magnacca	2008	AJ	Zootaxa	0.74	2008	1.091			2076
29	5	Fishes	NMFS	NMFS	Sawfish, largetooth	Pristis pristis	Resolved Taxon	20140723	Wiley	2008	AJ	Zootaxa	0.74	2008	1.091			2076
31	2	Fishes	FWS	Southwest (Region 2)	Shiner, smalleye	Notropis buccula	Endangered	20140804	Platania	1998	AJ	Ichthyology & Herpetology	0.741	1998	1.402		101	213	Added 1997 1998
47	23	Mammals	FWS	Pacific (Region 1)	Bat, Pacific sheath-tailed	Emballonura semicaudata rotensis	Endangered	20160428	Pregill	1998	AJ	Ichthyology & Herpetology	0.741	1998	1.402		101	213	Added 1997 1998
6	1	Fishes	FWS	Northeast (Region 5)	Darter, diamond	Crystallaria cincotta	Endangered	20130826	Reid	1999	AJ	Canadian Water Resources Journal	0.744	2010	1.851		30	50	Added 2010 2011
29	5	Fishes	NMFS	NMFS	Sawfish, largetooth	Pristis pristis	Resolved Taxon	20140723	Martin	2005	AJ	Journal of the Marine Biological Association of the United Kingdom	0.745	2005	1.394			365
8	2	Amphibians	FWS	Southwest (Region 2)	Salamander, Jollyville Plateau ()	Eurycea tonkawae	Threatened	20130919	Smith	2003	AJ	Ichthyology & Herpetology	0.748	2003	1.402		95	258
9	1	Amphibians	FWS	Southwest (Region 2)	Salamander, Jemez Mountains	Plethodon neomexicanus	Endangered	20131010	Davidson	2003	AJ	Ichthyology & Herpetology	0.748	2003	1.402		95	258
21	2	Amphibians	FWS	Southwest (Region 2)	Salamander, Salado ()	Eurycea chisholmensis	Threatened	20141105	Smith	2003	AJ	Ichthyology & Herpetology	0.748	2003	1.402		95	258
45	1	Birds	FWS	Northeast (Region 5)	Knot, red ()	Calidris canutus rufa	Threatened	20150112	Leschen	2010	AJ	Marine and Freshwater Behaviour and Physiology	0.75	2010	0.891			52
38	2	Flowering Plants	FWS	Southeast (Region 4)	Brickell-bush, Florida	Brickellia mosieri	Endangered	20141006	Possley	2008	AJ	Natural Areas Journal	0.75	2008	0.849			76
42	20	Corals	NMFS	NMFS	No common name ()	Acropora globiceps	Threatened	20141442	Lidz	2013	AJ	Journal of Coastal Research	0.755	2013	0.854			352
57	5	Mammals	FWS	Pacific (Region 1)	Bat, Pacific sheath-tailed (American Samoa)	Emballonura semicaudata semicaudata	Endangered	20161024	Daniel	1984	AJ	New Zealand Journal of Ecology	0.756	1997	1.5			52	Added 1997 1998
4	38	Snails	FWS	Pacific (Region 1)	Tree snail, Newcomb's	Newcombia cumingi	Endangered	20140722	Vitousek	1997	AJ	New Zealand Journal of Ecology	0.756	1997	1.5			52	Added 1997 1998
19	15	Insects	FWS	Pacific (Region 1)	Fly, Hawaiian picture-wing	Drosophila digressa	Endangered	20131129	Vitousek	1997	AJ	New Zealand Journal of Ecology	0.756	1997	1.5			52	Added 1997 1998
47	23	Mammals	FWS	Pacific (Region 1)	Bat, Pacific sheath-tailed	Emballonura semicaudata rotensis	Endangered	20160629	Vitousek	1997	AJ	New Zealand Journal of Ecology	0.756	1997	1.5			52	Added 1997 1998
57	5	Mammals	FWS	Pacific (Region 1)	Bat, Pacific sheath-tailed (American Samoa)	Emballonura semicaudata semicaudata	Endangered	20161024	Vitousek	1997	AJ	New Zealand Journal of Ecology	0.756	1997	1.5			52	Added 1997 1998
58	53	Birds	FWS	Pacific (Region 1)	Storm-petrel, band-rumped (USA (HI))	Oceanodroma castro	Endangered	20161031	Vitousek	1997	AJ	New Zealand Journal of Ecology	0.756	1997	1.5			52	Added 1997 1998
58	53	Birds	FWS	Pacific (Region 1)	Storm-petrel, band-rumped (USA (HI))	Oceanodroma castro	Endangered	20161031	Troy	2014	AJ	Journal of Fish and Wildlife Management	0.757	2014	0.784			70
45	1	Birds	FWS	Northeast (Region 5)	Knot, red ()	Calidris canutus rufa	Threatened	20150112	Cohen	2011	AJ	Waterbirds	0.757	2011	0.534			100
14	2	Clams	FWS	Southeast (Region 4)	Pearlymussel, slabside ()	Pleuronaia dolabelloides	Endangered	20131028	Grobler	2005	AJ	Journal of Molluscan Studies	0.758	2005	1.348			99
45	1	Birds	FWS	Northeast (Region 5)	Knot, red ()	Calidris canutus rufa	Threatened	20150112	Bibby	2008	AJ	Aquatic Biology	0.762	2008	1.8		77	175	Added 2008 2009
29	5	Fishes	NMFS	NMFS	Sawfish, largetooth	Pristis pristis	Resolved Taxon	20140723	Simpfendorfer	2000	AJ	Environmental Biology of Fishes	0.763	2000	1.844		137	241
50	1	Fishes	NMFS	NMFS	coelacanth, African (Tanzanian DPS)	Latimeria chalumnae	Threatened	20160428	Froese	2000	AJ	Environmental Biology of Fishes	0.763	2000	1.844		137	241
6	1	Fishes	FWS	Northeast (Region 5)	Darter, diamond	Crystallaria cincotta	Endangered	20130826	Stewart	2005	AJ	American Midland Naturalist	0.768	2005	0.735		88	151
39	3	Flowering Plants	FWS	Southeast (Region 4)	No common name	Agave eggersiana	Endangered	20141009	Van Bloem	2003	AJ	Tropical Ecology	0.768	2011	0.85			69	Added 2011 2012
8	2	Amphibians	FWS	Southwest (Region 2)	Salamander, Jollyville Plateau ()	Eurycea tonkawae	Threatened	20130919	Bannerman	1993	AJ	Water Science and Technology	0.775	1997	1.915			1617	Added 1997 1998
21	2	Amphibians	FWS	Southwest (Region 2)	Salamander, Salado ()	Eurycea chisholmensis	Threatened	20140401	Bannerman	1993	AJ	Water Science and Technology	0.775	1997	1.915			1617	Added 1997 1998
1	2	Mammals	NMFS	NMFS	Seal, bearded (Okhotsk DPS)	Erignathus barbatus nauticus	Threatened	20130226	Krafft	2000	AJ	Canadian Journal of Zoology	0.779	2000	1.597		254	385
33	4	Fishes	NMFS	NMFS	Shark, Scalloped Hammerhead (Eastern Pacific DPS)	Sphyrna lewini	Endangered	20140902	Passerotti	2010	AJ	Fishery Bulletin	0.779	2010	1			86
8	2	Amphibians	FWS	Southwest (Region 2)	Salamander, Jollyville Plateau ()	Eurycea tonkawae	Threatened	20130919	Woods	2010	AJ	Ichthyology & Herpetology	0.78	2010	1.402		75	205
21	2	Amphibians	FWS	Southwest (Region 2)	Salamander, Salado ()	Eurycea chisholmensis	Threatened	20141226	Woods	2010	AJ	Ichthyology & Herpetology	0.78	2010	1.402		75	205
25	4	Amphibians	FWS	California/Nevada (Region 8)	toad, Yosemite	Anaxyrus canorus	Threatened	20140729	Grasso	2010	AJ	Ichthyology & Herpetology	0.78	2010	1.402		75	205
52	2	Crustaceans	FWS	Northeast (Region 5)	Crayfish, Big Sandy (Wherever found)	Cambarus callainus	Threatened	20160509	Espina	1993	AJ	Journal of Thermal Biology	0.78	1997	2.902			83	Added 1997 1998
14	2	Clams	FWS	Southeast (Region 4)	Pearlymussel, slabside ()	Pleuronaia dolabelloides	Endangered	20131028	Blalock Herod	2002	AJ	Biodiversity and Conservation	0.781	2002	3.551		127	215
44	1	Birds	FWS	Mountain-Prairie (Region 6)	sage-grouse, Gunnison (entire)	Centrocercus minimus	Threatened	20141222	Stevens	2012	AJ	Wildlife Society Bulletin	0.781	2015	1.583			189	Added 2015 2016
35	2	Insects	FWS	Southeast (Region 4)	Butterfly, Florida leafwing ()	Anaea troglodyta floridalis	Endangered	20140911	Hennessey	1992	AJ	Environmental Entomology	0.782	1997	2.377		149	350	Added 1997 1998
60	1	Insects	FWS	Southeast (Region 4)	Tiger beetle, Miami (Wherever found)	Cicindelidia floridana	Endangered	20161104	Hennessey	1992	AJ	Environmental Entomology	0.782	1997	2.377		149	350	Added 1997 1998
29	5	Fishes	NMFS	NMFS	Sawfish, largetooth	Pristis pristis	Resolved Taxon	20140723	Beveridge	2005	AJ	Systematic Parasitology	0.785	2005	1.431			119
11	2	Clams	FWS	Southeast (Region 4)	Mucket, Neosho ()	Lampsilis rafinesqueana	Endangered	20131017	Wang	2001	AJ	Environmental Management	0.787	2001	3.266		132	211
57	5	Mammals	FWS	Pacific (Region 1)	Bat, Pacific sheath-tailed (American Samoa)	Emballonura semicaudata semicaudata	Endangered	20161024	Ohbayashi	2007	AJ	Applied Entomology and Zoology	0.789	2007	1.403		87	175
49	1	Ferns and Allies	FWS	Southeast (Region 4)	fern, Florida bristle	Trichomanes punctatum ssp. floridanum	Endangered	20151105	Boer	1962	AJ	Plant Biology	0.789	1997	-1		34	69	Added 1997 1998
34	5	Fishes	NMFS	NMFS	sturgeon, Sakhalin	Acipenser mikadoi	Endangered	20141051	Tan	2010	AJ	Environmental Biology of Fishes	0.792	2010	1.844		139	346
34	5	Fishes	NMFS	NMFS	sturgeon, Sakhalin	Acipenser mikadoi	Endangered	20141029	Raymakers	2002	AJ	International Review of Hydrobiology	0.795	2002	2.16			88
34	5	Fishes	NMFS	NMFS	sturgeon, Sakhalin	Acipenser mikadoi	Endangered	20141080	Williot	2002	AJ	International Review of Hydrobiology	0.795	2002	2.16			88
34	5	Fishes	NMFS	NMFS	sturgeon, Sakhalin	Acipenser mikadoi	Endangered	20141079	Williot	2002	AJ	International Review of Hydrobiology	0.795	2002	2.16			88
50	1	Fishes	NMFS	NMFS	coelacanth, African (Tanzanian DPS)	Latimeria chalumnae	Threatened	20160428	Erdmann	1999	AJ	Environmental Biology of Fishes	0.796	1999	1.844		115	250
50	1	Fishes	NMFS	NMFS	coelacanth, African (Tanzanian DPS)	Latimeria chalumnae	Threatened	20160428	Springer	1999	AJ	Environmental Biology of Fishes	0.796	1999	1.844		115	250
46	1	Mammals	FWS	Great Lakes (Region 3)	Bat, Northern long-eared ()	Myotis septentrionalis	Threatened	20150504	Johnson	2010	AJ	Journal of Fish and Wildlife Management	0.796	2012	0.784			70	Added 2012 2013
46	1	Mammals	FWS	Great Lakes (Region 3)	Bat, Northern long-eared ()	Myotis septentrionalis	Threatened	20150504	Francl	2012	AJ	Journal of Fish and Wildlife Management	0.796	2012	0.784			70	Added 2012 2013
45	1	Birds	FWS	Northeast (Region 5)	Knot, red ()	Calidris canutus rufa	Threatened	20150112	Smith	2002	AJ	Journal of Coastal Research	0.797	2002	0.854			187
41	1	Birds	FWS	California/Nevada (Region 8)	Cuckoo, yellow-billed (Western U.S. DPS)	Coccyzus americanus	Threatened	20141103	Newton	1980	AJ	Ardea	0.8	1997	1.02		26	39	Added 1997 1998
45	1	Birds	FWS	Northeast (Region 5)	Knot, red ()	Calidris canutus rufa	Threatened	20150112	Zwarts	1990	AJ	Ardea	0.8	1997	1.02		26	39	Added 1997 1998
45	1	Birds	FWS	Northeast (Region 5)	Knot, red ()	Calidris canutus rufa	Threatened	20150112	Cadee	1996	AJ	Ardea	0.8	1997	1.02		26	39	Added 1997 1998
43	2	Insects	FWS	Great Lakes (Region 3)	Skipper, Dakota	Hesperia dacotae	Threatened	20141124	Willson	2000	AJ	Ecological Restoration	0.8	2018	1.432		24	44	Added 2018 2019
54	1	Flowering Plants	FWS	Pacific (Region 1)	Peppergrass, Slickspot ()	Lepidium papilliferum	Threatened	20160916	Bunting	2003	AJ	Ecological Restoration	0.8	2018	1.432		24	44	Added 2018 2019
37	1	Amphibians	FWS	California/Nevada (Region 8)	Frog, Oregon spotted	Rana pretiosa	Threatened	20140929	Mullin	2004	AJ	Ecological Restoration	0.8	2018	1.432		24	44	Added 2018 2019
43	2	Insects	FWS	Great Lakes (Region 3)	Skipper, Dakota	Hesperia dacotae	Threatened	20141124	Murphy	2005	AJ	Ecological Restoration	0.8	2018	1.432		24	44	Added 2018 2019
58	53	Birds	FWS	Pacific (Region 1)	Storm-petrel, band-rumped (USA (HI))	Oceanodroma castro	Endangered	20161031	Friesen	2007	AJ	Molecular Biology	0.805	2007	1.374			226
15	2	Flowering Plants	FWS	Southwest (Region 2)	Cactus, Acuna	Pediocactus peeblesianus fickeiseniae	Endangered	20131031	Bowers	2005	AJ	Journal of the Torrey Botanical Society	0.809	2005	0.609			58
34	5	Fishes	NMFS	NMFS	sturgeon, Sakhalin	Acipenser mikadoi	Endangered	20140920	Bronzi	2006	AJ	Journal of Applied Ichthyology	0.812	2005	0.892			167
42	20	Corals	NMFS	NMFS	No common name ()	Acropora globiceps	Threatened	20141174	Borger	2005	AJ	Bulletin of Marine Science	0.814	2005	1.632		70	168
42	20	Corals	NMFS	NMFS	No common name ()	Acropora globiceps	Threatened	20141298	Ferse	2012	AJ	Coastal Management	0.814	2012	1.922		42	70
19	15	Insects	FWS	Pacific (Region 1)	Fly, Hawaiian picture-wing	Drosophila digressa	Endangered	20131129	Wong	1984	AJ	Journal of Economic Entomology	0.815	1997	2.381			407	Added 1997 1998
37	1	Amphibians	FWS	California/Nevada (Region 8)	Frog, Oregon spotted	Rana pretiosa	Threatened	20140929	Siegel	1987	AJ	Journal of Economic Entomology	0.815	1997	2.381			407	Added 1997 1998
51	6	Reptiles	FWS/NMFS	NMFS	Sea turtle, green (Central North Pacific DPS)	Chelonia mydas	Threatened	20160506	Mazaris	2009	AJ	Ocean and Coastal Management	0.815	2009	3.284			124
13	1	Fishes	FWS	Great Lakes (Region 3)	Sculpin, Grotto	Cottus specus	Endangered	20131025	Burr	2001	AJ	Environmental Biology of Fishes	0.817	2001	1.844		115	252
33	4	Fishes	NMFS	NMFS	Shark, Scalloped Hammerhead (Eastern Pacific DPS)	Sphyrna lewini	Endangered	20140902	Hazin	2001	AJ	Environmental Biology of Fishes	0.817	2001	1.844		115	252
33	4	Fishes	NMFS	NMFS	Shark, Scalloped Hammerhead (Eastern Pacific DPS)	Sphyrna lewini	Endangered	20140902	Kohler	2001	AJ	Environmental Biology of Fishes	0.817	2001	1.844		115	252
27	2	Reptiles	FWS	Southwest (Region 2)	gartersnake, northern Mexican	Thamnophis eques megalops	Threatened	20140708	Wu	2005	AJ	Journal of Herpetology	0.817	2005	1.577			219
31	2	Fishes	FWS	Southwest (Region 2)	Shiner, smalleye	Notropis buccula	Endangered	20140804	Gold	1990	AJ	Genetics Selection Evolution	0.818	1997	4.297			63
42	20	Corals	NMFS	NMFS	No common name ()	Acropora globiceps	Threatened	20141647	Suwa	2010	AJ	Fisheries Science	0.819	2010	1.617		118	354
27	2	Reptiles	FWS	Southwest (Region 2)	gartersnake, northern Mexican	Thamnophis eques megalops	Threatened	20140708	Woodin	1950	AJ	Herpetologica	0.82	1997	1.676			103	Added 1997 1998
27	2	Reptiles	FWS	Southwest (Region 2)	gartersnake, northern Mexican	Thamnophis eques megalops	Threatened	20140708	Smith	1955	AJ	Herpetologica	0.82	1997	1.676			103	Added 1997 1998
25	4	Amphibians	FWS	California/Nevada (Region 8)	toad, Yosemite	Anaxyrus canorus	Threatened	20140823	Mullally	1956	AJ	Herpetologica	0.82	1997	1.676			103	Added 1997 1998
25	4	Amphibians	FWS	California/Nevada (Region 8)	toad, Yosemite	Anaxyrus canorus	Threatened	20140824	Mullally	1956	AJ	Herpetologica	0.82	1997	1.676			103	Added 1997 1998
25	4	Amphibians	FWS	California/Nevada (Region 8)	toad, Yosemite	Anaxyrus canorus	Threatened	20140658	Brattstrom	1962	AJ	Herpetologica	0.82	1997	1.676			103	Added 1997 1998
25	4	Amphibians	FWS	California/Nevada (Region 8)	toad, Yosemite	Anaxyrus canorus	Threatened	20140697	Cunningham	1963	AJ	Herpetologica	0.82	1997	1.676			103	Added 1997 1998
37	1	Amphibians	FWS	California/Nevada (Region 8)	Frog, Oregon spotted	Rana pretiosa	Threatened	20140929	Haertel	1970	AJ	Herpetologica	0.82	1997	1.676			103	Added 1997 1998
8	2	Amphibians	FWS	Southwest (Region 2)	Salamander, Jollyville Plateau ()	Eurycea tonkawae	Threatened	20130919	Sweet	1982	AJ	Herpetologica	0.82	1997	1.676			103	Added 1997 1998
21	2	Amphibians	FWS	Southwest (Region 2)	Salamander, Salado ()	Eurycea chisholmensis	Threatened	20141111	Sweet	1982	AJ	Herpetologica	0.82	1997	1.676			103	Added 1997 1998
9	1	Amphibians	FWS	Southwest (Region 2)	Salamander, Jemez Mountains	Plethodon neomexicanus	Endangered	20131010	Feder	1983	AJ	Herpetologica	0.82	1997	1.676			103	Added 1997 1998
37	1	Amphibians	FWS	California/Nevada (Region 8)	Frog, Oregon spotted	Rana pretiosa	Threatened	20140929	Green	1985	AJ	Herpetologica	0.82	1997	1.676			103	Added 1997 1998
8	2	Amphibians	FWS	Southwest (Region 2)	Salamander, Jollyville Plateau ()	Eurycea tonkawae	Threatened	20130919	Davic	1987	AJ	Herpetologica	0.82	1997	1.676			103	Added 1997 1998
21	2	Amphibians	FWS	Southwest (Region 2)	Salamander, Salado ()	Eurycea chisholmensis	Threatened	20140610	Davic	1987	AJ	Herpetologica	0.82	1997	1.676			103	Added 1997 1998
8	2	Amphibians	FWS	Southwest (Region 2)	Salamander, Jollyville Plateau ()	Eurycea tonkawae	Threatened	20130919	Tumlison	1990	AJ	Herpetologica	0.82	1997	1.676			103	Added 1997 1998
21	2	Amphibians	FWS	Southwest (Region 2)	Salamander, Salado ()	Eurycea chisholmensis	Threatened	20141201	Tumlison	1990	AJ	Herpetologica	0.82	1997	1.676			103	Added 1997 1998
19	15	Insects	FWS	Pacific (Region 1)	Fly, Hawaiian picture-wing	Drosophila digressa	Endangered	20131129	Sherff	1920	AJ	International Journal of Plant Sciences	0.82	1997	1.785			213	Added 1997 1998
4	38	Snails	FWS	Pacific (Region 1)	Tree snail, Newcomb's	Newcombia cumingi	Endangered	20140415	Sherff	1923	AJ	International Journal of Plant Sciences	0.82	1997	1.785			213	Added 1997 1998
15	2	Flowering Plants	FWS	Southwest (Region 2)	Cactus, Acuna	Pediocactus peeblesianus fickeiseniae	Endangered	20131031	Johnson	1992	AJ	International Journal of Plant Sciences	0.82	1997	1.785			213	Added 1997 1998
38	2	Flowering Plants	FWS	Southeast (Region 4)	Brickell-bush, Florida	Brickellia mosieri	Endangered	20141006	Chavez	2000	AJ	Environmental Management	0.822	2000	3.266		120	174
40	1	Flowering Plants	FWS	Southeast (Region 4)	Rockcress, Georgia ()	Arabis georgiana	Threatened	20141014	Gehlhausen	2000	AJ	Plant Ecology	0.822	2000	1.859			242
27	2	Reptiles	FWS	Southwest (Region 2)	gartersnake, northern Mexican	Thamnophis eques megalops	Threatened	20140708	Pearl	2004	AJ	Ichthyology & Herpetology	0.824	2004	1.402		101	221
37	1	Amphibians	FWS	California/Nevada (Region 8)	Frog, Oregon spotted	Rana pretiosa	Threatened	20140929	Parris	2004	AJ	Ichthyology & Herpetology	0.824	2004	1.402		101	221
37	1	Amphibians	FWS	California/Nevada (Region 8)	Frog, Oregon spotted	Rana pretiosa	Threatened	20140929	Pearl	2004	AJ	Ichthyology & Herpetology	0.824	2004	1.402		101	221
25	4	Amphibians	FWS	California/Nevada (Region 8)	toad, Yosemite	Anaxyrus canorus	Threatened	20140715	Fellers	2001	AJ	Ichthyology & Herpetology	0.827	2001	1.402		132	272
25	4	Amphibians	FWS	California/Nevada (Region 8)	toad, Yosemite	Anaxyrus canorus	Threatened	20140809	Matthews	2001	AJ	Ichthyology & Herpetology	0.827	2001	1.402		132	272
25	4	Amphibians	FWS	California/Nevada (Region 8)	toad, Yosemite	Anaxyrus canorus	Threatened	20140841	Pope	2001	AJ	Ichthyology & Herpetology	0.827	2001	1.402		132	272
31	2	Fishes	FWS	Southwest (Region 2)	Shiner, smalleye	Notropis buccula	Endangered	20140804	Schrank	2001	AJ	Ichthyology & Herpetology	0.827	2001	1.402		132	272
31	2	Fishes	FWS	Southwest (Region 2)	Shiner, smalleye	Notropis buccula	Endangered	20140804	Bielawski	2001	AJ	Ichthyology & Herpetology	0.827	2001	1.402		132	272
32	1	Fishes	FWS	Southwest (Region 2)	Sucker, Zuni bluehead	Catostomus discobolus yarrowi	Endangered	20140825	Gresswell	1999	AJ	Transactions of the American Fisheries Society	0.827	1999	1.861			155
59	1	Fishes	FWS	Southeast (Region 4)	Darter, Kentucky arrow (Wherever found)	Etheostoma spilotum	Threatened	20161104	Henry	1999	AJ	Transactions of the American Fisheries Society	0.827	1999	1.861			155
44	1	Birds	FWS	Mountain-Prairie (Region 6)	sage-grouse, Gunnison (entire)	Centrocercus minimus	Threatened	20141222	Van den Berg	2004	AJ	Journal of Sound and Vibration	0.828	2004	3.655			1010
57	5	Mammals	FWS	Pacific (Region 1)	Bat, Pacific sheath-tailed (American Samoa)	Emballonura semicaudata semicaudata	Endangered	20161024	Helgen	2002	AJ	Australian Mammalogy	0.831	2014	1.537		36	70	Added 2014 2015
58	53	Birds	FWS	Pacific (Region 1)	Storm-petrel, band-rumped (USA (HI))	Oceanodroma castro	Endangered	20161031	Mann	1867	AJ	Daedalus	0.832	1997	1.243		49	90	Added 1997 1998
30	3	Flowering Plants	FWS	Southeast (Region 4)	Bladderpod, Short's ()	Physaria globosa	Endangered	20140801	Watson	1888	AJ	Daedalus	0.832	1997	1.243		49	90	Added 1997 1998
25	4	Amphibians	FWS	California/Nevada (Region 8)	toad, Yosemite	Anaxyrus canorus	Threatened	20140795	Linsdale	1940	AJ	Daedalus	0.832	1997	1.243		49	90	Added 1997 1998
21	2	Amphibians	FWS	Southwest (Region 2)	Salamander, Salado ()	Eurycea chisholmensis	Threatened	20140607	Corn	2003	AJ	Amphibian and Reptile Conservation	0.833	2016	1.322		14	30	Added 2016 2017
41	1	Birds	FWS	California/Nevada (Region 8)	Cuckoo, yellow-billed (Western U.S. DPS)	Coccyzus americanus	Threatened	20141103	Farrell	2013	AJ	Ardea	0.833	2013	1.02		23	54
31	2	Fishes	FWS	Southwest (Region 2)	Shiner, smalleye	Notropis buccula	Endangered	20140804	Luttrell	1999	AJ	Ichthyology & Herpetology	0.833	1999	1.402		135	213
7	1	Flowering Plants	FWS	Southwest (Region 2)	mallow, Gierisch	Sphaeralcea gierischii	Endangered	20130912	Vollmer	1976	AJ	Environmental Management	0.833	1997	3.266		90	173	Added 1997 1998
6	1	Fishes	FWS	Northeast (Region 5)	Darter, diamond	Crystallaria cincotta	Endangered	20130826	Yount	1990	AJ	Environmental Management	0.833	1997	3.266		90	173	Added 1997 1998
37	1	Amphibians	FWS	California/Nevada (Region 8)	Frog, Oregon spotted	Rana pretiosa	Threatened	20140929	Kentula	1992	AJ	Environmental Management	0.833	1997	3.266		90	173	Added 1997 1998
52	2	Crustaceans	FWS	Northeast (Region 5)	Crayfish, Big Sandy (Wherever found)	Cambarus callainus	Threatened	20160509	Power	1996	AJ	Environmental Management	0.833	1997	3.266		90	173	Added 1997 1998
32	1	Fishes	FWS	Southwest (Region 2)	Sucker, Zuni bluehead	Catostomus discobolus yarrowi	Endangered	20140825	Wood	1997	AJ	Environmental Management	0.833	1997	3.266		90	173	Added 1997 1998
37	1	Amphibians	FWS	California/Nevada (Region 8)	Frog, Oregon spotted	Rana pretiosa	Threatened	20140929	Boyle	1997	AJ	Environmental Management	0.833	1997	3.266		90	173	Added 1997 1998
59	1	Fishes	FWS	Southeast (Region 4)	Darter, Kentucky arrow (Wherever found)	Etheostoma spilotum	Threatened	20161104	Woodcock	1997	AJ	Environmental Management	0.833	1997	3.266		90	173	Added 1997 1998
25	4	Amphibians	FWS	California/Nevada (Region 8)	toad, Yosemite	Anaxyrus canorus	Threatened	20140834	Parsons	1979	AJ	Forest Ecology and Management	0.837	1997	3.558			553	Added 1997 1998
27	2	Reptiles	FWS	Southwest (Region 2)	gartersnake, northern Mexican	Thamnophis eques megalops	Threatened	20140708	Medina	1990	AJ	Forest Ecology and Management	0.837	1997	3.558			553	Added 1997 1998
41	1	Birds	FWS	California/Nevada (Region 8)	Cuckoo, yellow-billed (Western U.S. DPS)	Coccyzus americanus	Threatened	20141103	Morris	2006	AJ	Journal for Nature Conservation	0.837	2007	2.831			45	Added 2007 2008
25	4	Amphibians	FWS	California/Nevada (Region 8)	toad, Yosemite	Anaxyrus canorus	Threatened	20140790	Liang	2013	AJ	Journal of Herpetology	0.838	2013	1.577			167
55	1	Reptiles	FWS	Great Lakes (Region 3)	Massasauga (=rattlesnake), eastern (Wherever found)	Sistrurus catenatus	Threatened	20160930	Moore	2006	AJ	Ichthyology & Herpetology	0.84	2006	1.402		86	194
35	2	Insects	FWS	Southeast (Region 4)	Butterfly, Florida leafwing ()	Anaea troglodyta floridalis	Endangered	20140911	Slocum	2003	AJ	Restoration Ecology	0.842	2003	3.404			120
60	1	Insects	FWS	Southeast (Region 4)	Tiger beetle, Miami (Wherever found)	Cicindelidia floridana	Endangered	20161104	Slocum	2003	AJ	Restoration Ecology	0.842	2003	3.404			120
41	1	Birds	FWS	California/Nevada (Region 8)	Cuckoo, yellow-billed (Western U.S. DPS)	Coccyzus americanus	Threatened	20141103	Valdez	2006	AJ	Wildlife Society Bulletin	0.843	2006	1.583			202
41	1	Birds	FWS	California/Nevada (Region 8)	Cuckoo, yellow-billed (Western U.S. DPS)	Coccyzus americanus	Threatened	20141103	Weber	2006	AJ	Wildlife Society Bulletin	0.843	2006	1.583			202
44	1	Birds	FWS	Mountain-Prairie (Region 6)	sage-grouse, Gunnison (entire)	Centrocercus minimus	Threatened	20141222	Baker	2006	AJ	Wildlife Society Bulletin	0.843	2006	1.583			202
44	1	Birds	FWS	Mountain-Prairie (Region 6)	sage-grouse, Gunnison (entire)	Centrocercus minimus	Threatened	20141222	Beck	2006	AJ	Wildlife Society Bulletin	0.843	2006	1.583			202
44	1	Birds	FWS	Mountain-Prairie (Region 6)	sage-grouse, Gunnison (entire)	Centrocercus minimus	Threatened	20141222	Lupis	2006	AJ	Wildlife Society Bulletin	0.843	2006	1.583			202
45	1	Birds	FWS	Northeast (Region 5)	Knot, red ()	Calidris canutus rufa	Threatened	20150112	Valdez	2006	AJ	Wildlife Society Bulletin	0.843	2006	1.583			202
34	5	Fishes	NMFS	NMFS	sturgeon, Sakhalin	Acipenser mikadoi	Endangered	20141021	Omoto	2004	AJ	Environmental Biology of Fishes	0.844	2004	1.844		133	275
19	15	Insects	FWS	Pacific (Region 1)	Fly, Hawaiian picture-wing	Drosophila digressa	Endangered	20131129	Alyokhin	2004	AJ	Journal of Insect Science	0.844	2006	1.857			101	Added 2006 2007
32	1	Fishes	FWS	Southwest (Region 2)	Sucker, Zuni bluehead	Catostomus discobolus yarrowi	Endangered	20140825	Bryan	2002	AJ	Environmental Biology of Fishes	0.845	2002	1.844		149	252
8	2	Amphibians	FWS	Southwest (Region 2)	Salamander, Jollyville Plateau ()	Eurycea tonkawae	Threatened	20130919	Bunn	2002	AJ	Environmental Management	0.845	2002	3.266		139	262
21	2	Amphibians	FWS	Southwest (Region 2)	Salamander, Salado ()	Eurycea chisholmensis	Threatened	20140504	Bunn	2002	AJ	Environmental Management	0.845	2002	3.266		139	262
27	2	Reptiles	FWS	Southwest (Region 2)	gartersnake, northern Mexican	Thamnophis eques megalops	Threatened	20140708	Hancock	2002	AJ	Environmental Management	0.845	2002	3.266		139	262
31	2	Fishes	FWS	Southwest (Region 2)	Shiner, smalleye	Notropis buccula	Endangered	20140804	Bunn	2002	AJ	Environmental Management	0.845	2002	3.266		139	262
41	1	Birds	FWS	California/Nevada (Region 8)	Cuckoo, yellow-billed (Western U.S. DPS)	Coccyzus americanus	Threatened	20141103	Kondolf	1995	AJ	Restoration Ecology	0.847	1997	3.404			41	Added 1997 1998
5	6	Snails	FWS	Southwest (Region 2)	Tryonia, Diamond	Pseudotryonia adamantina	Endangered	20130709	Winemiller	1997	AJ	Restoration Ecology	0.847	1997	3.404			41	Added 1997 1998
1	2	Mammals	NMFS	NMFS	Seal, bearded (Okhotsk DPS)	Erignathus barbatus nauticus	Threatened	20130226	Davis	2008	AJ	Molecular Biology	0.849	2008	1.374			225
41	1	Birds	FWS	California/Nevada (Region 8)	Cuckoo, yellow-billed (Western U.S. DPS)	Coccyzus americanus	Threatened	20141103	Opperman	2004	AJ	North American Journal of Fisheries Management	0.849	2004	1.436			103
41	1	Birds	FWS	California/Nevada (Region 8)	Cuckoo, yellow-billed (Western U.S. DPS)	Coccyzus americanus	Threatened	20141103	Richter	1998	AJ	River Research and Applications	0.851	1998	2.443			37	Added 1997 1998
8	2	Amphibians	FWS	Southwest (Region 2)	Salamander, Jollyville Plateau ()	Eurycea tonkawae	Threatened	20130919	Beattie	1992	AJ	Journal of Zoology	0.852	1997	2.322			338	Added 1997 1998
21	2	Amphibians	FWS	Southwest (Region 2)	Salamander, Salado ()	Eurycea chisholmensis	Threatened	20140406	Beattie	1992	AJ	Journal of Zoology	0.852	1997	2.322			338	Added 1997 1998
16	1	Mammals	FWS	Southeast (Region 4)	bat, Florida bonneted	Eumops floridanus	Endangered	20131101	Webb	1995	AJ	Journal of Zoology	0.852	1997	2.322			338	Added 1997 1998
47	23	Mammals	FWS	Pacific (Region 1)	Bat, Pacific sheath-tailed	Emballonura semicaudata rotensis	Endangered	20160711	Wiles	1997	AJ	Journal of Zoology	0.852	1997	2.322			338	Added 1997 1998
57	5	Mammals	FWS	Pacific (Region 1)	Bat, Pacific sheath-tailed (American Samoa)	Emballonura semicaudata semicaudata	Endangered	20161024	Wiles	1997	AJ	Journal of Zoology	0.852	1997	2.322			338	Added 1997 1998
45	1	Birds	FWS	Northeast (Region 5)	Knot, red ()	Calidris canutus rufa	Threatened	20150112	Laursen	2008	AJ	Wildlife Biology	0.853	2008	1.402			116
58	53	Birds	FWS	Pacific (Region 1)	Storm-petrel, band-rumped (USA (HI))	Oceanodroma castro	Endangered	20161031	Blackmore	2000	AJ	Biotropica	0.858	2000	2.508		80	155
27	2	Reptiles	FWS	Southwest (Region 2)	gartersnake, northern Mexican	Thamnophis eques megalops	Threatened	20140708	Minckley	2002	AJ	Ichthyology & Herpetology	0.859	2002	1.402		126	269
19	15	Insects	FWS	Pacific (Region 1)	Fly, Hawaiian picture-wing	Drosophila digressa	Endangered	20131129	Adkins	2011	AJ	Pacific Science	0.862	2011	1.101			87
19	15	Insects	FWS	Pacific (Region 1)	Fly, Hawaiian picture-wing	Drosophila digressa	Endangered	20131129	Dunkell	2011	AJ	Pacific Science	0.862	2011	1.101			87
19	15	Insects	FWS	Pacific (Region 1)	Fly, Hawaiian picture-wing	Drosophila digressa	Endangered	20131129	Sakihara	2011	AJ	Pacific Science	0.862	2011	1.101			87
47	23	Mammals	FWS	Pacific (Region 1)	Bat, Pacific sheath-tailed	Emballonura semicaudata rotensis	Endangered	20151226	Dunkell	2011	AJ	Pacific Science	0.862	2011	1.101			87
57	5	Mammals	FWS	Pacific (Region 1)	Bat, Pacific sheath-tailed (American Samoa)	Emballonura semicaudata semicaudata	Endangered	20161024	Dunkell	2011	AJ	Pacific Science	0.862	2011	1.101			87
57	5	Mammals	FWS	Pacific (Region 1)	Bat, Pacific sheath-tailed (American Samoa)	Emballonura semicaudata semicaudata	Endangered	20161024	Valdez	2011	AJ	Pacific Science	0.862	2011	1.101			87
58	53	Birds	FWS	Pacific (Region 1)	Storm-petrel, band-rumped (USA (HI))	Oceanodroma castro	Endangered	20161031	Dunkell	2011	AJ	Pacific Science	0.862	2011	1.101			87
58	53	Birds	FWS	Pacific (Region 1)	Storm-petrel, band-rumped (USA (HI))	Oceanodroma castro	Endangered	20161031	Abe	2011	AJ	Pacific Science	0.862	2011	1.101			87
37	1	Amphibians	FWS	California/Nevada (Region 8)	Frog, Oregon spotted	Rana pretiosa	Threatened	20140929	Pearl	2007	AJ	Journal of Herpetology	0.863	2007	1.577			183
48	1	Reptiles	FWS	Southeast (Region 4)	Snake, black pine ()	Pituophis melanoleucus lodingi	Threatened	20151105	Rudolph	2007	AJ	Journal of Herpetology	0.863	2007	1.577			183
13	1	Fishes	FWS	Great Lakes (Region 3)	Sculpin, Grotto	Cottus specus	Endangered	20131025	Arkoosh	1998	AJ	Journal of Aquatic Animal Health	0.864	1999	1.625			43	Added 1999 2000
60	1	Insects	FWS	Southeast (Region 4)	Tiger beetle, Miami (Wherever found)	Cicindelidia floridana	Endangered	20161104	Bousquet	2012	AJ	ZooKeys	0.864	2012	1.546			601
34	5	Fishes	NMFS	NMFS	sturgeon, Sakhalin	Acipenser mikadoi	Endangered	20140921	Bronzi	2011	AJ	Journal of Applied Ichthyology	0.869	2011	0.892			396
34	5	Fishes	NMFS	NMFS	sturgeon, Sakhalin	Acipenser mikadoi	Endangered	20140946	Desse Berset	2011	AJ	Journal of Applied Ichthyology	0.869	2011	0.892			396
34	5	Fishes	NMFS	NMFS	sturgeon, Sakhalin	Acipenser mikadoi	Endangered	20140948	Du	2011	AJ	Journal of Applied Ichthyology	0.869	2011	0.892			396
34	5	Fishes	NMFS	NMFS	sturgeon, Sakhalin	Acipenser mikadoi	Endangered	20140999	Li	2011	AJ	Journal of Applied Ichthyology	0.869	2011	0.892			396
34	5	Fishes	NMFS	NMFS	sturgeon, Sakhalin	Acipenser mikadoi	Endangered	20141066	Wang	2011	AJ	Journal of Applied Ichthyology	0.869	2011	0.892			396
34	5	Fishes	NMFS	NMFS	sturgeon, Sakhalin	Acipenser mikadoi	Endangered	20141075	Wei	2011	AJ	Journal of Applied Ichthyology	0.869	2011	0.892			396
34	5	Fishes	NMFS	NMFS	sturgeon, Sakhalin	Acipenser mikadoi	Endangered	20141089	Xiao	2011	AJ	Journal of Applied Ichthyology	0.869	2011	0.892			396
41	1	Birds	FWS	California/Nevada (Region 8)	Cuckoo, yellow-billed (Western U.S. DPS)	Coccyzus americanus	Threatened	20141103	Glenn	2005	AJ	Journal of Arid Environments	0.878	2005	2.211			320
47	23	Mammals	FWS	Pacific (Region 1)	Bat, Pacific sheath-tailed	Emballonura semicaudata rotensis	Endangered	20151217	Cruz	2008	AJ	Pacific Science	0.878	2008	1.101			91	Added 2007 2008
51	6	Reptiles	FWS/NMFS	NMFS	Sea turtle, green (Central North Pacific DPS)	Chelonia mydas	Threatened	20160506	Arthur	2008	AJ	Pacific Science	0.878	2008	1.101			91	Added 2007 2008
57	5	Mammals	FWS	Pacific (Region 1)	Bat, Pacific sheath-tailed (American Samoa)	Emballonura semicaudata semicaudata	Endangered	20161024	Cruz	2008	AJ	Pacific Science	0.878	2008	1.101			91	Added 2007 2008
2	4	Mammals	NMFS	NMFS	Seal, Ringed (Baltic subspecies)	Phoca (=Pusa) hispida botnica	Threatened	20130226	Harwood	2000	AJ	Arctic	0.88	2000	1.783		39	75
6	1	Fishes	FWS	Northeast (Region 5)	Darter, diamond	Crystallaria cincotta	Endangered	20130826	Wood	2000	AJ	Ichthyology & Herpetology	0.88	2000	1.402		137	236
6	1	Fishes	FWS	Northeast (Region 5)	Darter, diamond	Crystallaria cincotta	Endangered	20130826	Katz	1953	AJ	Transactions of the American Fisheries Society	0.88	1997	1.861			155	Added 1997 1998
13	1	Fishes	FWS	Great Lakes (Region 3)	Sculpin, Grotto	Cottus specus	Endangered	20131025	Tarzwell	1957	AJ	Transactions of the American Fisheries Society	0.88	1997	1.861			155	Added 1997 1998
13	1	Fishes	FWS	Great Lakes (Region 3)	Sculpin, Grotto	Cottus specus	Endangered	20131025	Andrews	1966	AJ	Transactions of the American Fisheries Society	0.88	1997	1.861			155	Added 1997 1998
33	4	Fishes	NMFS	NMFS	Shark, Scalloped Hammerhead (Eastern Pacific DPS)	Sphyrna lewini	Endangered	20140902	Fox	1970	AJ	Transactions of the American Fisheries Society	0.88	1997	1.861			155	Added 1997 1998
32	1	Fishes	FWS	Southwest (Region 2)	Sucker, Zuni bluehead	Catostomus discobolus yarrowi	Endangered	20140825	Burns	1972	AJ	Transactions of the American Fisheries Society	0.88	1997	1.861			155	Added 1997 1998
6	1	Fishes	FWS	Northeast (Region 5)	Darter, diamond	Crystallaria cincotta	Endangered	20130826	Tsai	1973	AJ	Transactions of the American Fisheries Society	0.88	1997	1.861			155	Added 1997 1998
32	1	Fishes	FWS	Southwest (Region 2)	Sucker, Zuni bluehead	Catostomus discobolus yarrowi	Endangered	20140825	Vinikour	1977	AJ	Transactions of the American Fisheries Society	0.88	1997	1.861			155	Added 1997 1998
37	1	Amphibians	FWS	California/Nevada (Region 8)	Frog, Oregon spotted	Rana pretiosa	Threatened	20140929	Kruse	1977	AJ	Transactions of the American Fisheries Society	0.88	1997	1.861			155	Added 1997 1998
31	2	Fishes	FWS	Southwest (Region 2)	Shiner, smalleye	Notropis buccula	Endangered	20140804	Edwards	1978	AJ	Transactions of the American Fisheries Society	0.88	1997	1.861			155	Added 1997 1998
8	2	Amphibians	FWS	Southwest (Region 2)	Salamander, Jollyville Plateau ()	Eurycea tonkawae	Threatened	20130919	Weitkamp	1980	AJ	Transactions of the American Fisheries Society	0.88	1997	1.861			155	Added 1997 1998
21	2	Amphibians	FWS	Southwest (Region 2)	Salamander, Salado ()	Eurycea chisholmensis	Threatened	20141218	Weitkamp	1980	AJ	Transactions of the American Fisheries Society	0.88	1997	1.861			155	Added 1997 1998
32	1	Fishes	FWS	Southwest (Region 2)	Sucker, Zuni bluehead	Catostomus discobolus yarrowi	Endangered	20140825	Chapman	1988	AJ	Transactions of the American Fisheries Society	0.88	1997	1.861			155	Added 1997 1998
6	1	Fishes	FWS	Northeast (Region 5)	Darter, diamond	Crystallaria cincotta	Endangered	20130826	Crumby	1990	AJ	Transactions of the American Fisheries Society	0.88	1997	1.861			155	Added 1997 1998
31	2	Fishes	FWS	Southwest (Region 2)	Shiner, smalleye	Notropis buccula	Endangered	20140804	Winston	1991	AJ	Transactions of the American Fisheries Society	0.88	1997	1.861			155	Added 1997 1998
28	1	Mammals	FWS	Southwest (Region 2)	Mouse, New Mexico meadow jumping ()	Zapus hudsonius luteus	Endangered	20140710	Schlosser	1995	AJ	Transactions of the American Fisheries Society	0.88	1997	1.861			155	Added 1997 1998
34	5	Fishes	NMFS	NMFS	sturgeon, Sakhalin	Acipenser mikadoi	Endangered	20140944	Desse Berset	2009	AJ	Comptes Rendus Palevol	0.881	2009	1.542		62	109
27	2	Reptiles	FWS	Southwest (Region 2)	gartersnake, northern Mexican	Thamnophis eques megalops	Threatened	20140708	Davidson	2010	AJ	Biocontrol Science and Technology	0.882	2010	1.665		90	169
21	2	Amphibians	FWS	Southwest (Region 2)	Salamander, Salado ()	Eurycea chisholmensis	Threatened	20141104	Smith	2001	AJ	Ecotoxicology	0.882	2001	2.823		35	57
6	1	Fishes	FWS	Northeast (Region 5)	Darter, diamond	Crystallaria cincotta	Endangered	20130826	Evans	2003	AJ	Environmental Biology of Fishes	0.883	2003	1.844		126	264
33	4	Fishes	NMFS	NMFS	Shark, Scalloped Hammerhead (Eastern Pacific DPS)	Sphyrna lewini	Endangered	20140902	Bush	2003	AJ	Environmental Biology of Fishes	0.883	2003	1.844		126	264
34	5	Fishes	NMFS	NMFS	sturgeon, Sakhalin	Acipenser mikadoi	Endangered	20141102	Zhuang	2003	AJ	Environmental Biology of Fishes	0.883	2003	1.844		126	264
6	1	Fishes	FWS	Northeast (Region 5)	Darter, diamond	Crystallaria cincotta	Endangered	20130826	Levesque	2007	AJ	Environmental Monitoring and Assessment	0.885	2007	2.513		469	593
44	1	Birds	FWS	Mountain-Prairie (Region 6)	sage-grouse, Gunnison (entire)	Centrocercus minimus	Threatened	20141222	Bergquist	2007	AJ	Environmental Monitoring and Assessment	0.885	2007	2.513		469	593
59	1	Fishes	FWS	Southeast (Region 4)	Darter, Kentucky arrow (Wherever found)	Etheostoma spilotum	Threatened	20161104	Merricks	2007	AJ	Environmental Monitoring and Assessment	0.885	2007	2.513		469	593
45	1	Birds	FWS	Northeast (Region 5)	Knot, red ()	Calidris canutus rufa	Threatened	20150112	Piersma	1993	AJ	Journal of Sea Research	0.885	1997	2.108			85	Added 1997 1998
51	6	Reptiles	FWS/NMFS	NMFS	Sea turtle, green (Central North Pacific DPS)	Chelonia mydas	Threatened	20160506	Carreras	2014	AJ	Amphibia-Reptilia	0.887	2014	1.839		42	106
45	1	Birds	FWS	Northeast (Region 5)	Knot, red ()	Calidris canutus rufa	Threatened	20150112	LeDee	2010	AJ	Coastal Management	0.887	2010	1.922		36	62
60	1	Insects	FWS	Southeast (Region 4)	Tiger beetle, Miami (Wherever found)	Cicindelidia floridana	Endangered	20161104	LeDee	2010	AJ	Coastal Management	0.887	2010	1.922		36	62
41	1	Birds	FWS	California/Nevada (Region 8)	Cuckoo, yellow-billed (Western U.S. DPS)	Coccyzus americanus	Threatened	20141103	Tracy	2009	AJ	Zootaxa	0.891	2009	1.091			2178
53	1	Birds	FWS	Southeast (Region 4)	Warbler, elfin-woods (Wherever found)	Setophaga angelae	Threatened	20160722	Burney	1994	AJ	Journal of Archaeological Science	0.894	2002	3.216			253	Added 2002 2003
44	1	Birds	FWS	Mountain-Prairie (Region 6)	sage-grouse, Gunnison (entire)	Centrocercus minimus	Threatened	20141222	Hagen	2007	AJ	Wildlife Biology	0.894	2007	1.402			85
48	1	Reptiles	FWS	Southeast (Region 4)	Snake, black pine ()	Pituophis melanoleucus lodingi	Threatened	20151105	Hanberry	2013	AJ	Forest Science	0.895	2013	1.664			107
48	1	Reptiles	FWS	Southeast (Region 4)	Snake, black pine ()	Pituophis melanoleucus lodingi	Threatened	20151105	Lane	2013	AJ	Forest Science	0.895	2013	1.664			107
8	2	Amphibians	FWS	Southwest (Region 2)	Salamander, Jollyville Plateau ()	Eurycea tonkawae	Threatened	20130919	Hillis	2001	AJ	Herpetologica	0.895	2001	1.676			95
21	2	Amphibians	FWS	Southwest (Region 2)	Salamander, Salado ()	Eurycea chisholmensis	Threatened	20140730	Hillis	2001	AJ	Herpetologica	0.895	2001	1.676			95
32	1	Fishes	FWS	Southwest (Region 2)	Sucker, Zuni bluehead	Catostomus discobolus yarrowi	Endangered	20140825	Baeverfjord	1998	AJ	Aquaculture Nutrition	0.896	2001	3.497		29	61	Added 2001 2002
42	20	Corals	NMFS	NMFS	No common name ()	Acropora globiceps	Threatened	20141342	Grigg	1984	AJ	Marine Ecology	0.897	2005	1.693			67	Added 2005 2006
42	20	Corals	NMFS	NMFS	No common name ()	Acropora globiceps	Threatened	20141306	Fong	1995	AJ	Marine Ecology	0.897	2005	1.693			67	Added 2005 2006
37	1	Amphibians	FWS	California/Nevada (Region 8)	Frog, Oregon spotted	Rana pretiosa	Threatened	20140929	Siegel	2001	AJ	Journal of Invertebrate Pathology	0.898	2001	2.841			176
57	5	Mammals	FWS	Pacific (Region 1)	Bat, Pacific sheath-tailed (American Samoa)	Emballonura semicaudata semicaudata	Endangered	20161024	Woods	2003	AJ	Mammal Review	0.9	2003	4.927			40
35	2	Insects	FWS	Southeast (Region 4)	Butterfly, Florida leafwing ()	Anaea troglodyta floridalis	Endangered	20140911	Comstock	1943	AJ	Annals of the New York Academy of Science	0.903	1997	5.691		23	2345	Added 1997 1998
34	5	Fishes	NMFS	NMFS	sturgeon, Sakhalin	Acipenser mikadoi	Endangered	20140972	Jaric	2013	AJ	Journal of Applied Ichthyology	0.903	2013	0.892			494
34	5	Fishes	NMFS	NMFS	sturgeon, Sakhalin	Acipenser mikadoi	Endangered	20141065	Wang	2013	AJ	Journal of Applied Ichthyology	0.903	2013	0.892			494
20	1	Fishes	FWS	Southeast (Region 4)	Sunfish, spring pygmy ()	Elassoma alabamae	Threatened	20140102	Lerner	2002	AJ	Hydrogeology Journal	0.905	2002	3.178			88
52	2	Crustaceans	FWS	Northeast (Region 5)	Crayfish, Big Sandy (Wherever found)	Cambarus callainus	Threatened	20160509	Swank	2001	AJ	Forest Ecology and Management	0.906	2001	3.558			607
52	2	Crustaceans	FWS	Northeast (Region 5)	Crayfish, Big Sandy (Wherever found)	Cambarus callainus	Threatened	20160509	Thoma	2014	AJ	Zootaxa	0.906	2014	1.091			3602
27	2	Reptiles	FWS	Southwest (Region 2)	gartersnake, northern Mexican	Thamnophis eques megalops	Threatened	20140708	Carpenter	2005	AJ	Environmental Biology of Fishes	0.907	2005	1.844		139	259
29	5	Fishes	NMFS	NMFS	Sawfish, largetooth	Pristis pristis	Resolved Taxon	20140723	Peverell	2005	AJ	Environmental Biology of Fishes	0.907	2005	1.844		139	259
29	5	Fishes	NMFS	NMFS	Sawfish, largetooth	Pristis pristis	Resolved Taxon	20140723	Thorburn	2005	AJ	Environmental Biology of Fishes	0.907	2005	1.844		139	259
31	2	Fishes	FWS	Southwest (Region 2)	Shiner, smalleye	Notropis buccula	Endangered	20140804	Osborne	2005	AJ	Environmental Biology of Fishes	0.907	2005	1.844		139	259
32	1	Fishes	FWS	Southwest (Region 2)	Sucker, Zuni bluehead	Catostomus discobolus yarrowi	Endangered	20140825	Carpenter	2005	AJ	Environmental Biology of Fishes	0.907	2005	1.844		139	259
45	1	Birds	FWS	Northeast (Region 5)	Knot, red ()	Calidris canutus rufa	Threatened	20150112	Schlacher	2007	AJ	Coastal Management	0.911	2007	1.922		32	56
8	2	Amphibians	FWS	Southwest (Region 2)	Salamander, Jollyville Plateau ()	Eurycea tonkawae	Threatened	20130919	Van Beynan	2005	AJ	Environmental Management	0.911	2005	3.266		135	253
21	2	Amphibians	FWS	Southwest (Region 2)	Salamander, Salado ()	Eurycea chisholmensis	Threatened	20141211	Van Beynan	2005	AJ	Environmental Management	0.911	2005	3.266		135	253
31	2	Fishes	FWS	Southwest (Region 2)	Shiner, smalleye	Notropis buccula	Endangered	20140804	Shafroth	2005	AJ	Environmental Management	0.911	2005	3.266		135	253
42	20	Corals	NMFS	NMFS	No common name ()	Acropora globiceps	Threatened	20141347	Haapkyla	2007	AJ	Journal of the Marine Biological Association of the United Kingdom	0.912	2007	1.394			373
11	2	Clams	FWS	Southeast (Region 4)	Mucket, Neosho ()	Lampsilis rafinesqueana	Endangered	20131017	Janssen	2001	AJ	Journal of Great Lakes Research	0.913	2001	2.48			115
11	2	Clams	FWS	Southeast (Region 4)	Mucket, Neosho ()	Lampsilis rafinesqueana	Endangered	20131017	Layzer	1993	AJ	River Research and Applications	0.913	1997	2.443			37	Added 1997 1998
14	2	Clams	FWS	Southeast (Region 4)	Pearlymussel, slabside ()	Pleuronaia dolabelloides	Endangered	20131028	Layzer	1993	AJ	River Research and Applications	0.913	1997	2.443			37	Added 1997 1998
10	2	Flowering Plants	FWS	Southwest (Region 2)	Rose-mallow, Neches River	Hibiscus dasycalyx	Threatened	20131011	Arrington	1999	AJ	Wetlands	0.913	1999	2.204			60
25	4	Amphibians	FWS	California/Nevada (Region 8)	toad, Yosemite	Anaxyrus canorus	Threatened	20140788	Lehtinen	1999	AJ	Wetlands	0.913	1999	2.204			60
33	4	Fishes	NMFS	NMFS	Shark, Scalloped Hammerhead (Eastern Pacific DPS)	Sphyrna lewini	Endangered	20140902	Bessudo	2011	AJ	Environmental Biology of Fishes	0.914	2011	1.844		133	324
33	4	Fishes	NMFS	NMFS	Shark, Scalloped Hammerhead (Eastern Pacific DPS)	Sphyrna lewini	Endangered	20140902	Klimley	1988	AJ	Journal of Fish Biology	0.918	1997	2.051			504	Added 1997 1998
34	5	Fishes	NMFS	NMFS	sturgeon, Sakhalin	Acipenser mikadoi	Endangered	20141034	Rochard	1990	AJ	Journal of Fish Biology	0.918	1997	2.051			504	Added 1997 1998
6	1	Fishes	FWS	Northeast (Region 5)	Darter, diamond	Crystallaria cincotta	Endangered	20130826	Keckeis	1996	AJ	Journal of Fish Biology	0.918	1997	2.051			504	Added 1997 1998
45	1	Birds	FWS	Northeast (Region 5)	Knot, red ()	Calidris canutus rufa	Threatened	20150112	Morrison	2012	AJ	Waterbirds	0.919	2012	0.534			114
25	4	Amphibians	FWS	California/Nevada (Region 8)	toad, Yosemite	Anaxyrus canorus	Threatened	20140724	Franklin	1971	AJ	Arctic, Antartic, and Alpine Research	0.92	1997	2.5		51	96	Added 1997 1998
25	4	Amphibians	FWS	California/Nevada (Region 8)	toad, Yosemite	Anaxyrus canorus	Threatened	20140746	Jakubos	1993	AJ	Arctic, Antartic, and Alpine Research	0.92	1997	2.5		51	96	Added 1997 1998
47	23	Mammals	FWS	Pacific (Region 1)	Bat, Pacific sheath-tailed	Emballonura semicaudata rotensis	Endangered	20160322	Marler	2013	AJ	Horticultural Science	0.92	2013	0.833			50
29	5	Fishes	NMFS	NMFS	Sawfish, largetooth	Pristis pristis	Resolved Taxon	20140723	Wainwright	1999	AJ	ICES Journal of Marine Science	0.922	1999	3.593			218
33	4	Fishes	NMFS	NMFS	Shark, Scalloped Hammerhead (Eastern Pacific DPS)	Sphyrna lewini	Endangered	20140902	Cortés	1999	AJ	ICES Journal of Marine Science	0.922	1999	3.593			218
33	4	Fishes	NMFS	NMFS	Shark, Scalloped Hammerhead (Eastern Pacific DPS)	Sphyrna lewini	Endangered	20140902	Wainwright	1999	AJ	ICES Journal of Marine Science	0.922	1999	3.593			218
34	5	Fishes	NMFS	NMFS	sturgeon, Sakhalin	Acipenser mikadoi	Endangered	20141062	Wainwright	1999	AJ	ICES Journal of Marine Science	0.922	1999	3.593			218
52	2	Crustaceans	FWS	Northeast (Region 5)	Crayfish, Big Sandy (Wherever found)	Cambarus callainus	Threatened	20160509	Loughman	2015	AJ	Journal of Crustacean Biology	0.922	2015	1.43			166
4	38	Snails	FWS	Pacific (Region 1)	Tree snail, Newcomb's	Newcombia cumingi	Endangered	20140102	Meyer	2009	AJ	Pacific Science	0.923	2009	1.101			91
47	23	Mammals	FWS	Pacific (Region 1)	Bat, Pacific sheath-tailed	Emballonura semicaudata rotensis	Endangered	20160330	Meyer	2009	AJ	Pacific Science	0.923	2009	1.101			91
47	23	Mammals	FWS	Pacific (Region 1)	Bat, Pacific sheath-tailed	Emballonura semicaudata rotensis	Endangered	20160708	Wiewel	2009	AJ	Pacific Science	0.923	2009	1.101			91
51	6	Reptiles	FWS/NMFS	NMFS	Sea turtle, green (Central North Pacific DPS)	Chelonia mydas	Threatened	20160506	Russell	2009	AJ	Pacific Science	0.923	2009	1.101			91
7	1	Flowering Plants	FWS	Southwest (Region 2)	mallow, Gierisch	Sphaeralcea gierischii	Endangered	20130912	Thill	1984	AJ	Weed Science	0.923	1997	2.713			237	Added 1997 1998
51	6	Reptiles	FWS/NMFS	NMFS	Sea turtle, green (Central North Pacific DPS)	Chelonia mydas	Threatened	20160506	Godfrey	2006	AJ	Herpetological Journal	0.924	2006	0.862			66
31	2	Fishes	FWS	Southwest (Region 2)	Shiner, smalleye	Notropis buccula	Endangered	20140804	Bean	2010	AJ	Journal of Aquatic Animal Health	0.924	2010	1.625			47
51	6	Reptiles	FWS/NMFS	NMFS	Sea turtle, green (Central North Pacific DPS)	Chelonia mydas	Threatened	20160506	Dutton	2014	AJ	Pacific Science	0.924	2014	1.101			79
51	6	Reptiles	FWS/NMFS	NMFS	Sea turtle, green (Central North Pacific DPS)	Chelonia mydas	Threatened	20160506	Ng	2014	AJ	Pacific Science	0.924	2014	1.101			79
15	2	Flowering Plants	FWS	Southwest (Region 2)	Cactus, Acuna	Pediocactus peeblesianus fickeiseniae	Endangered	20131031	Trimble	1995	AJ	Geomorphology	0.926	1997	4.139			169	Added 1997 1998
27	2	Reptiles	FWS	Southwest (Region 2)	gartersnake, northern Mexican	Thamnophis eques megalops	Threatened	20140708	Trimble	1995	AJ	Geomorphology	0.926	1997	4.139			169	Added 1997 1998
28	1	Mammals	FWS	Southwest (Region 2)	Mouse, New Mexico meadow jumping ()	Zapus hudsonius luteus	Endangered	20140710	Trimble	1995	AJ	Geomorphology	0.926	1997	4.139			169	Added 1997 1998
52	2	Crustaceans	FWS	Northeast (Region 5)	Crayfish, Big Sandy (Wherever found)	Cambarus callainus	Threatened	20160509	Edwards	2010	AJ	Journal of Forestry	0.926	2010	2.047			81
57	5	Mammals	FWS	Pacific (Region 1)	Bat, Pacific sheath-tailed (American Samoa)	Emballonura semicaudata semicaudata	Endangered	20161024	Steadman	1998	AJ	Ornithological Applications	0.927	1998	2.135		95	216	Added 1997 1998
5	6	Snails	FWS	Southwest (Region 2)	Tryonia, Diamond	Pseudotryonia adamantina	Endangered	20130709	Hershler	2011	AJ	Zootaxa	0.927	2011	1.091			2837
42	20	Corals	NMFS	NMFS	No common name ()	Acropora globiceps	Threatened	20141457	Lundgren	2008	AJ	Bulletin of Marine Science	0.929	2008	1.632		57	197
22	4	Mammals	FWS	Pacific (Region 1)	Pocket gopher, Roy Prairie	Thomomys mazama glacialis	Threatened	20140532	Conley	2007	AJ	Rangeland Ecology and Management	0.93	2007	2.019			159
23	1	Birds	FWS	Southwest (Region 2)	Prairie-chicken, lesser ()	Tympanuchus pallidicinctus	Threatened	20140512	Conley	2007	AJ	Rangeland Ecology and Management	0.93	2007	2.019			159
29	5	Fishes	NMFS	NMFS	Sawfish, largetooth	Pristis pristis	Resolved Taxon	20140723	Stobutzki	2002	AJ	Fishery Bulletin	0.934	2002	1			137
53	1	Birds	FWS	Southeast (Region 4)	Warbler, elfin-woods (Wherever found)	Setophaga angelae	Threatened	20160722	Scatena	1998	AJ	Geomorphology	0.934	1998	4.139			169	Added 1997 1998
33	4	Fishes	NMFS	NMFS	Shark, Scalloped Hammerhead (Eastern Pacific DPS)	Sphyrna lewini	Endangered	20140902	Bejarano-Álvarez	2011	AJ	Aqua	0.935	2011	1.644		48	108			A
57	5	Mammals	FWS	Pacific (Region 1)	Bat, Pacific sheath-tailed (American Samoa)	Emballonura semicaudata semicaudata	Endangered	20161024	Mickleburgh	2002	AJ	Oryx	0.937	2002	2.699			63
31	2	Fishes	FWS	Southwest (Region 2)	Shiner, smalleye	Notropis buccula	Endangered	20140804	Kucharcyzk	1997	AJ	Aquatic Sciences	0.938	1997	2.744		24	49	Added 1997 1998
13	1	Fishes	FWS	Great Lakes (Region 3)	Sculpin, Grotto	Cottus specus	Endangered	20131025	Moore	1997	AJ	Hydrological Processes	0.94	1997	3.565			144	Added 1997 1998
25	4	Amphibians	FWS	California/Nevada (Region 8)	toad, Yosemite	Anaxyrus canorus	Threatened	20140814	Melack	1997	AJ	Hydrological Processes	0.94	1997	3.565			144	Added 1997 1998
44	1	Birds	FWS	Mountain-Prairie (Region 6)	sage-grouse, Gunnison (entire)	Centrocercus minimus	Threatened	20141222	Naugle	2005	AJ	Wildlife Society Bulletin	0.944	2005	1.583			229
46	1	Mammals	FWS	Great Lakes (Region 3)	Bat, Northern long-eared ()	Myotis septentrionalis	Threatened	20150504	Spanjer	2005	AJ	Wildlife Society Bulletin	0.944	2005	1.583			229
8	2	Amphibians	FWS	Southwest (Region 2)	Salamander, Jollyville Plateau ()	Eurycea tonkawae	Threatened	20130919	Norris	1963	AJ	Biological Bulletin	0.945	1997	1.818		144	281	Added 1997 1998
21	2	Amphibians	FWS	Southwest (Region 2)	Salamander, Salado ()	Eurycea chisholmensis	Threatened	20140913	Norris	1963	AJ	Biological Bulletin	0.945	1997	1.818		144	281	Added 1997 1998
45	1	Birds	FWS	Northeast (Region 5)	Knot, red ()	Calidris canutus rufa	Threatened	20150112	Calabrese	1969	AJ	Biological Bulletin	0.945	1997	1.818		144	281	Added 1997 1998
42	20	Corals	NMFS	NMFS	No common name ()	Acropora globiceps	Threatened	20141635	Soong	1992	AJ	Biological Bulletin	0.945	1997	1.818		144	281	Added 1997 1998
42	20	Corals	NMFS	NMFS	No common name ()	Acropora globiceps	Threatened	20141164	Black	1995	AJ	Biological Bulletin	0.945	1997	1.818		144	281	Added 1997 1998
45	1	Birds	FWS	Northeast (Region 5)	Knot, red ()	Calidris canutus rufa	Threatened	20150112	Phillips	1986	AJ	Journal of Coastal Research	0.947	1997	0.854			237	Added 1997 1998
45	1	Birds	FWS	Northeast (Region 5)	Knot, red ()	Calidris canutus rufa	Threatened	20150112	Pilkey	1988	AJ	Journal of Coastal Research	0.947	1997	0.854			237	Added 1997 1998
45	1	Birds	FWS	Northeast (Region 5)	Knot, red ()	Calidris canutus rufa	Threatened	20150112	Penland	1990	AJ	Journal of Coastal Research	0.947	1997	0.854			237	Added 1997 1998
45	1	Birds	FWS	Northeast (Region 5)	Knot, red ()	Calidris canutus rufa	Threatened	20150112	Burger	1991	AJ	Journal of Coastal Research	0.947	1997	0.854			237	Added 1997 1998
45	1	Birds	FWS	Northeast (Region 5)	Knot, red ()	Calidris canutus rufa	Threatened	20150112	Gornitz	1994	AJ	Journal of Coastal Research	0.947	1997	0.854			237	Added 1997 1998
45	1	Birds	FWS	Northeast (Region 5)	Knot, red ()	Calidris canutus rufa	Threatened	20150112	Fenster	1996	AJ	Journal of Coastal Research	0.947	1997	0.854			237	Added 1997 1998
37	1	Amphibians	FWS	California/Nevada (Region 8)	Frog, Oregon spotted	Rana pretiosa	Threatened	20140929	Rochlin	2011	AJ	Journal of Insect Science	0.947	2011	1.857			278
52	2	Crustaceans	FWS	Northeast (Region 5)	Crayfish, Big Sandy (Wherever found)	Cambarus callainus	Threatened	20160509	Sansalone	1996	AJ	Science of the Total Environment	0.947	1997	7.963			636	Added 1997 1998
11	2	Clams	FWS	Southeast (Region 4)	Mucket, Neosho ()	Lampsilis rafinesqueana	Endangered	20131017	Watters	2010	AJ	American Malacological Bulletin	0.948	2010	0.813		17	58
32	1	Fishes	FWS	Southwest (Region 2)	Sucker, Zuni bluehead	Catostomus discobolus yarrowi	Endangered	20140825	Eaglin	1993	AJ	North American Journal of Fisheries Management	0.948	2003	1.436			101
25	4	Amphibians	FWS	California/Nevada (Region 8)	toad, Yosemite	Anaxyrus canorus	Threatened	20140779	Knapp	1996	AJ	North American Journal of Fisheries Management	0.948	2003	1.436			101
55	1	Reptiles	FWS	Great Lakes (Region 3)	Massasauga (=rattlesnake), eastern (Wherever found)	Sistrurus catenatus	Threatened	20160930	Ray	2013	AJ	Journal of Fish and Wildlife Management	0.949	2013	0.784			70	Added 2012 2013
45	1	Birds	FWS	Northeast (Region 5)	Knot, red ()	Calidris canutus rufa	Threatened	20150112	Botton	1987	AJ	Fishery Bulletin	0.95	1997	1			140	Added 1997 1998
33	4	Fishes	NMFS	NMFS	Shark, Scalloped Hammerhead (Eastern Pacific DPS)	Sphyrna lewini	Endangered	20140902	Chen	1988	AJ	Fishery Bulletin	0.95	1997	1			140	Added 1997 1998
33	4	Fishes	NMFS	NMFS	Shark, Scalloped Hammerhead (Eastern Pacific DPS)	Sphyrna lewini	Endangered	20140902	Buencuerpo	1998	AJ	Fishery Bulletin	0.951	1998	1			140	Added 1997 1998
42	20	Corals	NMFS	NMFS	No common name ()	Acropora globiceps	Threatened	20141712	Wallace	2011	AJ	Journal of Natural History	0.953	2011	1.016			275
50	1	Fishes	NMFS	NMFS	coelacanth, African (Tanzanian DPS)	Latimeria chalumnae	Threatened	20160428	Biney	1994	AJ	Ecotoxicology and Environmental Safety	0.959	1997	6.291		90	192	Added 1997 1998
59	1	Fishes	FWS	Southeast (Region 4)	Darter, Kentucky arrow (Wherever found)	Etheostoma spilotum	Threatened	20161104	Herlihy	1990	AJ	Water Air and Soil Pollution	0.964	1997	2.52			513	Added 1997 1998
5	6	Snails	FWS	Southwest (Region 2)	Tryonia, Diamond	Pseudotryonia adamantina	Endangered	20130709	Hershler	2010	AJ	Journal of Molluscan Studies	0.969	2010	1.348			97
50	1	Fishes	NMFS	NMFS	coelacanth, African (Tanzanian DPS)	Latimeria chalumnae	Threatened	20160428	Wells	2007	AJ	Ocean and Coastal Management	0.972	2007	3.284			100
29	5	Fishes	NMFS	NMFS	Sawfish, largetooth	Pristis pristis	Resolved Taxon	20140723	Alexander	1991	AJ	Journal of Morphology	0.973	1997	1.804			147	Added 1997 1998
52	2	Crustaceans	FWS	Northeast (Region 5)	Crayfish, Big Sandy (Wherever found)	Cambarus callainus	Threatened	20160509	McBroom	2012	AJ	Water	0.973	2012	3.103			166	Added 2012 2013
27	2	Reptiles	FWS	Southwest (Region 2)	gartersnake, northern Mexican	Thamnophis eques megalops	Threatened	20140708	Andrews	2005	AJ	Ichthyology & Herpetology	0.974	2005	1.402		93	196
52	2	Crustaceans	FWS	Northeast (Region 5)	Crayfish, Big Sandy (Wherever found)	Cambarus callainus	Threatened	20160509	Wade	2012	AJ	Transactions of the ASABE	0.974	2012	1.188			420
46	1	Mammals	FWS	Great Lakes (Region 3)	Bat, Northern long-eared ()	Myotis septentrionalis	Threatened	20150504	Fenton	1969	AJ	Canadian Journal of Zoology	0.975	1997	1.597		222	389	Added 1997 1998
37	1	Amphibians	FWS	California/Nevada (Region 8)	Frog, Oregon spotted	Rana pretiosa	Threatened	20140929	Licht	1974	AJ	Canadian Journal of Zoology	0.975	1997	1.597		222	389	Added 1997 1998
2	4	Mammals	NMFS	NMFS	Seal, Ringed (Baltic subspecies)	Phoca (=Pusa) hispida botnica	Threatened	20130226	Smith	1975	AJ	Canadian Journal of Zoology	0.975	1997	1.597		222	389	Added 1997 1998
41	1	Birds	FWS	California/Nevada (Region 8)	Cuckoo, yellow-billed (Western U.S. DPS)	Coccyzus americanus	Threatened	20141103	Greiner	1975	AJ	Canadian Journal of Zoology	0.975	1997	1.597		222	389	Added 1997 1998
8	2	Amphibians	FWS	Southwest (Region 2)	Salamander, Jollyville Plateau ()	Eurycea tonkawae	Threatened	20130919	Hillman	1979	AJ	Canadian Journal of Zoology	0.975	1997	1.597		222	389	Added 1997 1998
21	2	Amphibians	FWS	Southwest (Region 2)	Salamander, Salado ()	Eurycea chisholmensis	Threatened	20140731	Hillman	1979	AJ	Canadian Journal of Zoology	0.975	1997	1.597		222	389	Added 1997 1998
45	1	Birds	FWS	Northeast (Region 5)	Knot, red ()	Calidris canutus rufa	Threatened	20150112	Davidson	1984	AJ	Canadian Journal of Zoology	0.975	1997	1.597		222	389	Added 1997 1998
2	4	Mammals	NMFS	NMFS	Seal, Ringed (Baltic subspecies)	Phoca (=Pusa) hispida botnica	Threatened	20130226	Lydersen	1987	AJ	Canadian Journal of Zoology	0.975	1997	1.597		222	389	Added 1997 1998
60	1	Insects	FWS	Southeast (Region 4)	Tiger beetle, Miami (Wherever found)	Cicindelidia floridana	Endangered	20161104	Knisley	1987	AJ	Canadian Journal of Zoology	0.975	1997	1.597		222	389	Added 1997 1998
2	4	Mammals	NMFS	NMFS	Seal, Ringed (Baltic subspecies)	Phoca (=Pusa) hispida botnica	Threatened	20130226	Hammill	1989	AJ	Canadian Journal of Zoology	0.975	1997	1.597		222	389	Added 1997 1998
11	2	Clams	FWS	Southeast (Region 4)	Mucket, Neosho ()	Lampsilis rafinesqueana	Endangered	20131017	Huebner	1990	AJ	Canadian Journal of Zoology	0.975	1997	1.597		222	389	Added 1997 1998
58	53	Birds	FWS	Pacific (Region 1)	Storm-petrel, band-rumped (USA (HI))	Oceanodroma castro	Endangered	20161031	Bretagnolle	1990	AJ	Canadian Journal of Zoology	0.975	1997	1.597		222	389	Added 1997 1998
52	2	Crustaceans	FWS	Northeast (Region 5)	Crayfish, Big Sandy (Wherever found)	Cambarus callainus	Threatened	20160509	DiStefano	1991	AJ	Canadian Journal of Zoology	0.975	1997	1.597		222	389	Added 1997 1998
1	2	Mammals	NMFS	NMFS	Seal, bearded (Okhotsk DPS)	Erignathus barbatus nauticus	Threatened	20130226	Lydersen	1994	AJ	Canadian Journal of Zoology	0.975	1997	1.597		222	389	Added 1997 1998
2	4	Mammals	NMFS	NMFS	Seal, Ringed (Baltic subspecies)	Phoca (=Pusa) hispida botnica	Threatened	20130226	Furgal	1996	AJ	Canadian Journal of Zoology	0.975	1997	1.597		222	389	Added 1997 1998
46	1	Mammals	FWS	Great Lakes (Region 3)	Bat, Northern long-eared ()	Myotis septentrionalis	Threatened	20150504	Menzel	1998	AJ	Canadian Journal of Zoology	0.975	1997	1.597		222	389	Added 1997 1998
27	2	Reptiles	FWS	Southwest (Region 2)	gartersnake, northern Mexican	Thamnophis eques megalops	Threatened	20140708	Soto Galera	1999	AJ	Environmental Management	0.976	1999	3.266		91	173
6	1	Fishes	FWS	Northeast (Region 5)	Darter, diamond	Crystallaria cincotta	Endangered	20130826	Hartman	2005	AJ	Hydrobiologia	0.978	2005	2.694			950
52	2	Crustaceans	FWS	Northeast (Region 5)	Crayfish, Big Sandy (Wherever found)	Cambarus callainus	Threatened	20160509	Hartman	2005	AJ	Hydrobiologia	0.978	2005	2.694			950
59	1	Fishes	FWS	Southeast (Region 4)	Darter, Kentucky arrow (Wherever found)	Etheostoma spilotum	Threatened	20161104	Hartman	2005	AJ	Hydrobiologia	0.978	2005	2.694			950
33	4	Fishes	NMFS	NMFS	Shark, Scalloped Hammerhead (Eastern Pacific DPS)	Sphyrna lewini	Endangered	20140902	Diemer	2011	AJ	African Journal of Marine Science	0.98	2011	1.183		49	101
38	2	Flowering Plants	FWS	Southeast (Region 4)	Brickell-bush, Florida	Brickellia mosieri	Endangered	20141006	Mosquin	1967	AJ	Canadian Journal of Botany	0.98	1997	-1
17	2	Insects	FWS	Pacific (Region 1)	Checkerspot, Taylor's (=whulge)	Euphydryas editha taylori	Endangered	20131104	Agee	1984	AJ	Canadian Journal of Botany	0.98	1997	-1
22	4	Mammals	FWS	Pacific (Region 1)	Pocket gopher, Roy Prairie	Thomomys mazama glacialis	Threatened	20140510	Agee	1984	AJ	Canadian Journal of Botany	0.98	1997	-1
23	1	Birds	FWS	Southwest (Region 2)	Prairie-chicken, lesser ()	Tympanuchus pallidicinctus	Threatened	20140512	Agee	1984	AJ	Canadian Journal of Botany	0.98	1997	-1
43	2	Insects	FWS	Great Lakes (Region 3)	Skipper, Dakota	Hesperia dacotae	Threatened	20141124	Koda	2012	AJ	Entomological Science	0.981	2012	1.602		1	108
31	2	Fishes	FWS	Southwest (Region 2)	Shiner, smalleye	Notropis buccula	Endangered	20140804	Hatler	2009	AJ	Invasive Plant Science and Management	0.982	2012	1.273			112	Added 2012 2013
41	1	Birds	FWS	California/Nevada (Region 8)	Cuckoo, yellow-billed (Western U.S. DPS)	Coccyzus americanus	Threatened	20141103	Kerns	2009	AJ	Invasive Plant Science and Management	0.982	2012	1.273			112	Added 2012 2013
43	2	Insects	FWS	Great Lakes (Region 3)	Skipper, Dakota	Hesperia dacotae	Threatened	20141124	Bahm	2011	AJ	Invasive Plant Science and Management	0.982	2012	1.273			112	Added 2012 2013
51	6	Reptiles	FWS/NMFS	NMFS	Sea turtle, green (Central North Pacific DPS)	Chelonia mydas	Threatened	20160506	Anastacio	2014	AJ	Springerplus	0.982	2015	-1			2923	Added 2015 2016
29	5	Fishes	NMFS	NMFS	Sawfish, largetooth	Pristis pristis	Resolved Taxon	20140723	Monte-Luna	2009	AJ	Neotropical Ichthyology	0.985	2009	2.091			133
44	1	Birds	FWS	Mountain-Prairie (Region 6)	sage-grouse, Gunnison (entire)	Centrocercus minimus	Threatened	20141222	Post	1951	AJ	Journal of Wildlife Management	0.986	1997	2.469			272	Added 1997 1998
44	1	Birds	FWS	Mountain-Prairie (Region 6)	sage-grouse, Gunnison (entire)	Centrocercus minimus	Threatened	20141222	Dahlen	1954	AJ	Journal of Wildlife Management	0.986	1997	2.469			272	Added 1997 1998
44	1	Birds	FWS	Mountain-Prairie (Region 6)	sage-grouse, Gunnison (entire)	Centrocercus minimus	Threatened	20141222	Dalke	1963	AJ	Journal of Wildlife Management	0.986	1997	2.469			272	Added 1997 1998
44	1	Birds	FWS	Mountain-Prairie (Region 6)	sage-grouse, Gunnison (entire)	Centrocercus minimus	Threatened	20141222	McEwen	1966	AJ	Journal of Wildlife Management	0.986	1997	2.469			272	Added 1997 1998
44	1	Birds	FWS	Mountain-Prairie (Region 6)	sage-grouse, Gunnison (entire)	Centrocercus minimus	Threatened	20141222	Klebenow	1969	AJ	Journal of Wildlife Management	0.986	1997	2.469			272	Added 1997 1998
44	1	Birds	FWS	Mountain-Prairie (Region 6)	sage-grouse, Gunnison (entire)	Centrocercus minimus	Threatened	20141222	Peterson	1970	AJ	Journal of Wildlife Management	0.986	1997	2.469			272	Added 1997 1998
44	1	Birds	FWS	Mountain-Prairie (Region 6)	sage-grouse, Gunnison (entire)	Centrocercus minimus	Threatened	20141222	Wallestad	1975	AJ	Journal of Wildlife Management	0.986	1997	2.469			272	Added 1997 1998
44	1	Birds	FWS	Mountain-Prairie (Region 6)	sage-grouse, Gunnison (entire)	Centrocercus minimus	Threatened	20141222	Beck	1977	AJ	Journal of Wildlife Management	0.986	1997	2.469			272	Added 1997 1998
44	1	Birds	FWS	Mountain-Prairie (Region 6)	sage-grouse, Gunnison (entire)	Centrocercus minimus	Threatened	20141222	Johnson	1979	AJ	Journal of Wildlife Management	0.986	1997	2.469			272	Added 1997 1998
10	2	Flowering Plants	FWS	Southwest (Region 2)	Rose-mallow, Neches River	Hibiscus dasycalyx	Threatened	20131011	Wood	1980	AJ	Journal of Wildlife Management	0.986	1997	2.469			272	Added 1997 1998
44	1	Birds	FWS	Mountain-Prairie (Region 6)	sage-grouse, Gunnison (entire)	Centrocercus minimus	Threatened	20141222	Connelly	1983	AJ	Journal of Wildlife Management	0.986	1997	2.469			272	Added 1997 1998
58	53	Birds	FWS	Pacific (Region 1)	Storm-petrel, band-rumped (USA (HI))	Oceanodroma castro	Endangered	20161031	Simons	1984	AJ	Journal of Wildlife Management	0.986	1997	2.469			272	Added 1997 1998
44	1	Birds	FWS	Mountain-Prairie (Region 6)	sage-grouse, Gunnison (entire)	Centrocercus minimus	Threatened	20141222	Berry	1985	AJ	Journal of Wildlife Management	0.986	1997	2.469			272	Added 1997 1998
44	1	Birds	FWS	Mountain-Prairie (Region 6)	sage-grouse, Gunnison (entire)	Centrocercus minimus	Threatened	20141222	Remington	1985	AJ	Journal of Wildlife Management	0.986	1997	2.469			272	Added 1997 1998
44	1	Birds	FWS	Mountain-Prairie (Region 6)	sage-grouse, Gunnison (entire)	Centrocercus minimus	Threatened	20141222	Connelly	1988	AJ	Journal of Wildlife Management	0.986	1997	2.469			272	Added 1997 1998
11	2	Clams	FWS	Southeast (Region 4)	Mucket, Neosho ()	Lampsilis rafinesqueana	Endangered	20131017	Convey	1989	AJ	Journal of Wildlife Management	0.986	1997	2.469			272	Added 1997 1998
11	2	Clams	FWS	Southeast (Region 4)	Mucket, Neosho ()	Lampsilis rafinesqueana	Endangered	20131017	Neves	1989	AJ	Journal of Wildlife Management	0.986	1997	2.469			272	Added 1997 1998
14	2	Clams	FWS	Southeast (Region 4)	Pearlymussel, slabside ()	Pleuronaia dolabelloides	Endangered	20131028	Neves	1989	AJ	Journal of Wildlife Management	0.986	1997	2.469			272	Added 1997 1998
44	1	Birds	FWS	Mountain-Prairie (Region 6)	sage-grouse, Gunnison (entire)	Centrocercus minimus	Threatened	20141222	Blus	1989	AJ	Journal of Wildlife Management	0.986	1997	2.469			272	Added 1997 1998
44	1	Birds	FWS	Mountain-Prairie (Region 6)	sage-grouse, Gunnison (entire)	Centrocercus minimus	Threatened	20141222	Hupp	1989	AJ	Journal of Wildlife Management	0.986	1997	2.469			272	Added 1997 1998
61	1	Clams	FWS	Southeast (Region 4)	Moccasinshell, Suwannee (Wherever found)	Medionidus walkeri	Threatened	20161107	Neves	1989	AJ	Journal of Wildlife Management	0.986	1997	2.469			272	Added 1997 1998
44	1	Birds	FWS	Mountain-Prairie (Region 6)	sage-grouse, Gunnison (entire)	Centrocercus minimus	Threatened	20141222	Johnson	1990	AJ	Journal of Wildlife Management	0.986	1997	2.469			272	Added 1997 1998
35	2	Insects	FWS	Southeast (Region 4)	Butterfly, Florida leafwing ()	Anaea troglodyta floridalis	Endangered	20140911	Carlson	1993	AJ	Journal of Wildlife Management	0.986	1997	2.469			272	Added 1997 1998
44	1	Birds	FWS	Mountain-Prairie (Region 6)	sage-grouse, Gunnison (entire)	Centrocercus minimus	Threatened	20141222	Knight	1993	AJ	Journal of Wildlife Management	0.986	1997	2.469			272	Added 1997 1998
44	1	Birds	FWS	Mountain-Prairie (Region 6)	sage-grouse, Gunnison (entire)	Centrocercus minimus	Threatened	20141222	Steenhof	1993	AJ	Journal of Wildlife Management	0.986	1997	2.469			272	Added 1997 1998
44	1	Birds	FWS	Mountain-Prairie (Region 6)	sage-grouse, Gunnison (entire)	Centrocercus minimus	Threatened	20141222	Gregg	1994	AJ	Journal of Wildlife Management	0.986	1997	2.469			272	Added 1997 1998
44	1	Birds	FWS	Mountain-Prairie (Region 6)	sage-grouse, Gunnison (entire)	Centrocercus minimus	Threatened	20141222	Delong	1995	AJ	Journal of Wildlife Management	0.986	1997	2.469			272	Added 1997 1998
44	1	Birds	FWS	Mountain-Prairie (Region 6)	sage-grouse, Gunnison (entire)	Centrocercus minimus	Threatened	20141222	Sovada	1995	AJ	Journal of Wildlife Management	0.986	1997	2.469			272	Added 1997 1998
7	1	Flowering Plants	FWS	Southwest (Region 2)	mallow, Gierisch	Sphaeralcea gierischii	Endangered	20130912	DiTomaso	2000	AJ	Weed Science	0.986	2000	2.713			222
15	2	Flowering Plants	FWS	Southwest (Region 2)	Cactus, Acuna	Pediocactus peeblesianus fickeiseniae	Endangered	20131031	DiTomaso	2000	AJ	Weed Science	0.986	2000	2.713			222
44	1	Birds	FWS	Mountain-Prairie (Region 6)	sage-grouse, Gunnison (entire)	Centrocercus minimus	Threatened	20141222	Clark	2006	AJ	Journal of Wildlife Diseases	0.987	2006	1.535			228
44	1	Birds	FWS	Mountain-Prairie (Region 6)	sage-grouse, Gunnison (entire)	Centrocercus minimus	Threatened	20141222	Ward	2006	AJ	Journal of Wildlife Diseases	0.987	2006	1.535			228
51	6	Reptiles	FWS/NMFS	NMFS	Sea turtle, green (Central North Pacific DPS)	Chelonia mydas	Threatened	20160506	Yang	2015	AJ	Biochemical Systematics and Ecology	0.988	2015	1.381		275	514
47	23	Mammals	FWS	Pacific (Region 1)	Bat, Pacific sheath-tailed	Emballonura semicaudata rotensis	Endangered	20160317	Losos	1988	AJ	Biological Journal of the Linnean Society	0.988	1997	2.138		85	158
27	2	Reptiles	FWS	Southwest (Region 2)	gartersnake, northern Mexican	Thamnophis eques megalops	Threatened	20140708	Hanski	1991	AJ	Biological Journal of the Linnean Society	0.988	1997	2.138		85	158
28	1	Mammals	FWS	Southwest (Region 2)	Mouse, New Mexico meadow jumping ()	Zapus hudsonius luteus	Endangered	20140710	Hanski	1991	AJ	Biological Journal of the Linnean Society	0.988	1997	2.138		85	158
57	5	Mammals	FWS	Pacific (Region 1)	Bat, Pacific sheath-tailed (American Samoa)	Emballonura semicaudata semicaudata	Endangered	20161024	Hanski	1991	AJ	Biological Journal of the Linnean Society	0.988	1997	2.138		85	158
27	2	Reptiles	FWS	Southwest (Region 2)	gartersnake, northern Mexican	Thamnophis eques megalops	Threatened	20140708	de Queiroz	1994	AJ	Biological Journal of the Linnean Society	0.988	1997	2.138		85	158
44	1	Birds	FWS	Mountain-Prairie (Region 6)	sage-grouse, Gunnison (entire)	Centrocercus minimus	Threatened	20141222	Coates	2008	AJ	Journal of Field Ornithology	0.991	2008	1.554			114
22	4	Mammals	FWS	Pacific (Region 1)	Pocket gopher, Roy Prairie	Thomomys mazama glacialis	Threatened	20140563	Hisaw	1926	AJ	Journal of Mammalogy	0.991	1997	2.416			258	Added 1997 1998
23	1	Birds	FWS	Southwest (Region 2)	Prairie-chicken, lesser ()	Tympanuchus pallidicinctus	Threatened	20140512	Hisaw	1926	AJ	Journal of Mammalogy	0.991	1997	2.416			258	Added 1997 1998
16	1	Mammals	FWS	Southeast (Region 4)	bat, Florida bonneted	Eumops floridanus	Endangered	20131101	Allen	1932	AJ	Journal of Mammalogy	0.991	1997	2.416			258	Added 1997 1998
28	1	Mammals	FWS	Southwest (Region 2)	Mouse, New Mexico meadow jumping ()	Zapus hudsonius luteus	Endangered	20140710	Sheldon	1934	AJ	Journal of Mammalogy	0.991	1997	2.416			258	Added 1997 1998
22	4	Mammals	FWS	Pacific (Region 1)	Pocket gopher, Roy Prairie	Thomomys mazama glacialis	Threatened	20140611	Scheffer	1938	AJ	Journal of Mammalogy	0.991	1997	2.416			258	Added 1997 1998
23	1	Birds	FWS	Southwest (Region 2)	Prairie-chicken, lesser ()	Tympanuchus pallidicinctus	Threatened	20140512	Scheffer	1938	AJ	Journal of Mammalogy	0.991	1997	2.416			258	Added 1997 1998
22	4	Mammals	FWS	Pacific (Region 1)	Pocket gopher, Roy Prairie	Thomomys mazama glacialis	Threatened	20140554	Goldman	1939	AJ	Journal of Mammalogy	0.991	1997	2.416			258	Added 1997 1998
23	1	Birds	FWS	Southwest (Region 2)	Prairie-chicken, lesser ()	Tympanuchus pallidicinctus	Threatened	20140512	Goldman	1939	AJ	Journal of Mammalogy	0.991	1997	2.416			258	Added 1997 1998
46	1	Mammals	FWS	Great Lakes (Region 3)	Bat, Northern long-eared ()	Myotis septentrionalis	Threatened	20150504	Griffin	1940	AJ	Journal of Mammalogy	0.991	1997	2.416			258	Added 1997 1998
22	4	Mammals	FWS	Pacific (Region 1)	Pocket gopher, Roy Prairie	Thomomys mazama glacialis	Threatened	20140551	Gardner	1950	AJ	Journal of Mammalogy	0.991	1997	2.416			258	Added 1997 1998
23	1	Birds	FWS	Southwest (Region 2)	Prairie-chicken, lesser ()	Tympanuchus pallidicinctus	Threatened	20140512	Gardner	1950	AJ	Journal of Mammalogy	0.991	1997	2.416			258	Added 1997 1998
22	4	Mammals	FWS	Pacific (Region 1)	Pocket gopher, Roy Prairie	Thomomys mazama glacialis	Threatened	20140612	Schramm	1961	AJ	Journal of Mammalogy	0.991	1997	2.416			258	Added 1997 1998
23	1	Birds	FWS	Southwest (Region 2)	Prairie-chicken, lesser ()	Tympanuchus pallidicinctus	Threatened	20140512	Schramm	1961	AJ	Journal of Mammalogy	0.991	1997	2.416			258	Added 1997 1998
46	1	Mammals	FWS	Great Lakes (Region 3)	Bat, Northern long-eared ()	Myotis septentrionalis	Threatened	20150504	Pearson	1962	AJ	Journal of Mammalogy	0.991	1997	2.416			258	Added 1997 1998
16	1	Mammals	FWS	Southeast (Region 4)	bat, Florida bonneted	Eumops floridanus	Endangered	20131101	Ray	1963	AJ	Journal of Mammalogy	0.991	1997	2.416			258	Added 1997 1998
46	1	Mammals	FWS	Great Lakes (Region 3)	Bat, Northern long-eared ()	Myotis septentrionalis	Threatened	20150504	Davis	1965	AJ	Journal of Mammalogy	0.991	1997	2.416			258	Added 1997 1998
16	1	Mammals	FWS	Southeast (Region 4)	bat, Florida bonneted	Eumops floridanus	Endangered	20131101	Vaughan	1966	AJ	Journal of Mammalogy	0.991	1997	2.416			258	Added 1997 1998
46	1	Mammals	FWS	Great Lakes (Region 3)	Bat, Northern long-eared ()	Myotis septentrionalis	Threatened	20150504	Easterla	1968	AJ	Journal of Mammalogy	0.991	1997	2.416			258	Added 1997 1998
46	1	Mammals	FWS	Great Lakes (Region 3)	Bat, Northern long-eared ()	Myotis septentrionalis	Threatened	20150504	Hall	1968	AJ	Journal of Mammalogy	0.991	1997	2.416			258	Added 1997 1998
16	1	Mammals	FWS	Southeast (Region 4)	bat, Florida bonneted	Eumops floridanus	Endangered	20131101	Findley	1972	AJ	Journal of Mammalogy	0.991	1997	2.416			258	Added 1997 1998
28	1	Mammals	FWS	Southwest (Region 2)	Mouse, New Mexico meadow jumping ()	Zapus hudsonius luteus	Endangered	20140710	Whitaker	1972	AJ	Journal of Mammalogy	0.991	1997	2.416			258	Added 1997 1998
16	1	Mammals	FWS	Southeast (Region 4)	bat, Florida bonneted	Eumops floridanus	Endangered	20131101	Humphrey	1975	AJ	Journal of Mammalogy	0.991	1997	2.416			258	Added 1997 1998
46	1	Mammals	FWS	Great Lakes (Region 3)	Bat, Northern long-eared ()	Myotis septentrionalis	Threatened	20150504	Humphrey	1977	AJ	Journal of Mammalogy	0.991	1997	2.416			258	Added 1997 1998
22	4	Mammals	FWS	Pacific (Region 1)	Pocket gopher, Roy Prairie	Thomomys mazama glacialis	Threatened	20140512	Anderson	1978	AJ	Journal of Mammalogy	0.991	1997	2.416			258	Added 1997 1998
23	1	Birds	FWS	Southwest (Region 2)	Prairie-chicken, lesser ()	Tympanuchus pallidicinctus	Threatened	20140512	Anderson	1978	AJ	Journal of Mammalogy	0.991	1997	2.416			258	Added 1997 1998
16	1	Mammals	FWS	Southeast (Region 4)	bat, Florida bonneted	Eumops floridanus	Endangered	20131101	Morrison	1979	AJ	Journal of Mammalogy	0.991	1997	2.416			258	Added 1997 1998
28	1	Mammals	FWS	Southwest (Region 2)	Mouse, New Mexico meadow jumping ()	Zapus hudsonius luteus	Endangered	20140710	Kirkland	1979	AJ	Journal of Mammalogy	0.991	1997	2.416			258	Added 1997 1998
16	1	Mammals	FWS	Southeast (Region 4)	bat, Florida bonneted	Eumops floridanus	Endangered	20131101	Belwood	1981	AJ	Journal of Mammalogy	0.991	1997	2.416			258	Added 1997 1998
28	1	Mammals	FWS	Southwest (Region 2)	Mouse, New Mexico meadow jumping ()	Zapus hudsonius luteus	Endangered	20140710	Hafner	1981	AJ	Journal of Mammalogy	0.991	1997	2.416			258	Added 1997 1998
47	23	Mammals	FWS	Pacific (Region 1)	Bat, Pacific sheath-tailed	Emballonura semicaudata rotensis	Endangered	20160314	Lemke	1986	AJ	Journal of Mammalogy	0.991	1997	2.416			258	Added 1997 1998
57	5	Mammals	FWS	Pacific (Region 1)	Bat, Pacific sheath-tailed (American Samoa)	Emballonura semicaudata semicaudata	Endangered	20161024	Lemke	1986	AJ	Journal of Mammalogy	0.991	1997	2.416			258	Added 1997 1998
22	4	Mammals	FWS	Pacific (Region 1)	Pocket gopher, Roy Prairie	Thomomys mazama glacialis	Threatened	20140534	Cox	1992	AJ	Journal of Mammalogy	0.991	1997	2.416			258	Added 1997 1998
23	1	Birds	FWS	Southwest (Region 2)	Prairie-chicken, lesser ()	Tympanuchus pallidicinctus	Threatened	20140512	Cox	1992	AJ	Journal of Mammalogy	0.991	1997	2.416			258	Added 1997 1998		A
10	2	Flowering Plants	FWS	Southwest (Region 2)	Rose-mallow, Neches River	Hibiscus dasycalyx	Threatened	20131011	Ilse	1995	AJ	Journal of Mammalogy	0.991	1997	2.416			258	Added 1997 1998
46	1	Mammals	FWS	Great Lakes (Region 3)	Bat, Northern long-eared ()	Myotis septentrionalis	Threatened	20150504	Thomas	1995	AJ	Journal of Mammalogy	0.991	1997	2.416			258	Added 1997 1998
46	1	Mammals	FWS	Great Lakes (Region 3)	Bat, Northern long-eared ()	Myotis septentrionalis	Threatened	20150504	Callahan	1997	AJ	Journal of Mammalogy	0.991	1997	2.416			258	Added 1997 1998
47	23	Mammals	FWS	Pacific (Region 1)	Bat, Pacific sheath-tailed	Emballonura semicaudata rotensis	Endangered	20160309	Koopman	1997	AJ	Journal of Mammalogy	0.991	1997	2.416			258	Added 1997 1998
57	5	Mammals	FWS	Pacific (Region 1)	Bat, Pacific sheath-tailed (American Samoa)	Emballonura semicaudata semicaudata	Endangered	20161024	Koopman	1997	AJ	Journal of Mammalogy	0.991	1997	2.416			258	Added 1997 1998
35	2	Insects	FWS	Southeast (Region 4)	Butterfly, Florida leafwing ()	Anaea troglodyta floridalis	Endangered	20140911	Drewa	2002	AJ	Plant Ecology	0.991	2002	1.859			234
16	1	Mammals	FWS	Southeast (Region 4)	bat, Florida bonneted	Eumops floridanus	Endangered	20131101	Baker	2009	AJ	Acta Chiropterologica	1	2009	1.073		44	88
57	5	Mammals	FWS	Pacific (Region 1)	Bat, Pacific sheath-tailed (American Samoa)	Emballonura semicaudata semicaudata	Endangered	20161024	Gorreson	2009	AJ	Acta Chiropterologica	1	2009	1.073		44	88
14	2	Clams	FWS	Southeast (Region 4)	Pearlymussel, slabside ()	Pleuronaia dolabelloides	Endangered	20131028	Campbell	2012	AJ	American Malacological Bulletin	1	2012	0.813		32	36
14	2	Clams	FWS	Southeast (Region 4)	Pearlymussel, slabside ()	Pleuronaia dolabelloides	Endangered	20131028	Campbell	2012	AJ	American Malacological Bulletin	1	2012	0.813		32	36
57	5	Mammals	FWS	Pacific (Region 1)	Bat, Pacific sheath-tailed (American Samoa)	Emballonura semicaudata semicaudata	Endangered	20161024	Stirnemann	2015	AJ	Bird Conservation International	1	2015	2.287		37	90
29	5	Fishes	NMFS	NMFS	Sawfish, largetooth	Pristis pristis	Resolved Taxon	20140723	Hussakof	1912	AJ	Bulletin of the American Museum of Natural History	1	1997	4.65		4	7	Added 1997 1998
29	5	Fishes	NMFS	NMFS	Sawfish, largetooth	Pristis pristis	Resolved Taxon	20140723	Fowler	1936	AJ	Bulletin of the American Museum of Natural History	1	1997	4.65		4	7	Added 1997 1998
47	23	Mammals	FWS	Pacific (Region 1)	Bat, Pacific sheath-tailed	Emballonura semicaudata rotensis	Endangered	20160109	Fosberg	1960	AJ	Bulletin of the American Museum of Natural History	1	1997	4.65		4	7	Added 1997 1998
29	5	Fishes	NMFS	NMFS	Sawfish, largetooth	Pristis pristis	Resolved Taxon	20140723	Dingerkus	1983	AJ	Bulletin of the American Museum of Natural History	1	1997	4.65		4	7	Added 1997 1998
16	1	Mammals	FWS	Southeast (Region 4)	bat, Florida bonneted	Eumops floridanus	Endangered	20131101	Morgan	1991	AJ	Bulletin of the American Museum of Natural History	1	1997	4.65		4	7	Added 1997 1998
39	3	Flowering Plants	FWS	Southeast (Region 4)	No common name	Agave eggersiana	Endangered	20141009	Proctor	2005	AJ	Bulletin of the United States National Museum	1	-1	-1
45	1	Birds	FWS	Northeast (Region 5)	Knot, red ()	Calidris canutus rufa	Threatened	20150112	Bhatt	2010	AJ	Earth Interactions	1	2010	2.769		20	27
57	5	Mammals	FWS	Pacific (Region 1)	Bat, Pacific sheath-tailed (American Samoa)	Emballonura semicaudata semicaudata	Endangered	20161024	Fisher	1946	AJ	Ornithological Applications	1	1997	2.135		121	216	Added 1997 1998
17	2	Insects	FWS	Pacific (Region 1)	Checkerspot, Taylor's (=whulge)	Euphydryas editha taylori	Endangered	20131104	Gullion	1951	AJ	Ornithological Applications	1	1997	2.135		121	216	Added 1997 1998
41	1	Birds	FWS	California/Nevada (Region 8)	Cuckoo, yellow-billed (Western U.S. DPS)	Coccyzus americanus	Threatened	20141103	Ar	1974	AJ	Ornithological Applications	1	1997	2.135		121	216	Added 1997 1998
41	1	Birds	FWS	California/Nevada (Region 8)	Cuckoo, yellow-billed (Western U.S. DPS)	Coccyzus americanus	Threatened	20141103	Gaines	1974	AJ	Ornithological Applications	1	1997	2.135		121	216	Added 1997 1998
41	1	Birds	FWS	California/Nevada (Region 8)	Cuckoo, yellow-billed (Western U.S. DPS)	Coccyzus americanus	Threatened	20141103	Rahn	1974	AJ	Ornithological Applications	1	1997	2.135		121	216	Added 1997 1998
44	1	Birds	FWS	Mountain-Prairie (Region 6)	sage-grouse, Gunnison (entire)	Centrocercus minimus	Threatened	20141222	Giezentanner	1974	AJ	Ornithological Applications	1	1997	2.135		121	216	Added 1997 1998
41	1	Birds	FWS	California/Nevada (Region 8)	Cuckoo, yellow-billed (Western U.S. DPS)	Coccyzus americanus	Threatened	20141103	Hector	1985	AJ	Ornithological Applications	1	1997	2.135		121	216	Added 1997 1998
45	1	Birds	FWS	Northeast (Region 5)	Knot, red ()	Calidris canutus rufa	Threatened	20150112	Sullivan	1986	AJ	Ornithological Applications	1	1997	2.135		121	216	Added 1997 1998
41	1	Birds	FWS	California/Nevada (Region 8)	Cuckoo, yellow-billed (Western U.S. DPS)	Coccyzus americanus	Threatened	20141103	Banks	1988	AJ	Ornithological Applications	1	1997	2.135		121	216	Added 1997 1998
41	1	Birds	FWS	California/Nevada (Region 8)	Cuckoo, yellow-billed (Western U.S. DPS)	Coccyzus americanus	Threatened	20141103	Hunter	1988	AJ	Ornithological Applications	1	1997	2.135		121	216	Added 1997 1998
41	1	Birds	FWS	California/Nevada (Region 8)	Cuckoo, yellow-billed (Western U.S. DPS)	Coccyzus americanus	Threatened	20141103	Banks	1990	AJ	Ornithological Applications	1	1997	2.135		121	216	Added 1997 1998
45	1	Birds	FWS	Northeast (Region 5)	Knot, red ()	Calidris canutus rufa	Threatened	20150112	Hayes	1990	AJ	Ornithological Applications	1	1997	2.135		121	216	Added 1997 1998
45	1	Birds	FWS	Northeast (Region 5)	Knot, red ()	Calidris canutus rufa	Threatened	20150112	Burger	1991	AJ	Ornithological Applications	1	1997	2.135		121	216	Added 1997 1998
44	1	Birds	FWS	Mountain-Prairie (Region 6)	sage-grouse, Gunnison (entire)	Centrocercus minimus	Threatened	20141222	Fischer	1993	AJ	Ornithological Applications	1	1997	2.135		121	216	Added 1997 1998
45	1	Birds	FWS	Northeast (Region 5)	Knot, red ()	Calidris canutus rufa	Threatened	20150112	Clark	1993	AJ	Ornithological Applications	1	1997	2.135		121	216	Added 1997 1998
44	1	Birds	FWS	Mountain-Prairie (Region 6)	sage-grouse, Gunnison (entire)	Centrocercus minimus	Threatened	20141222	Fischer	1996	AJ	Ornithological Applications	1	1997	2.135		121	216	Added 1997 1998
44	1	Birds	FWS	Mountain-Prairie (Region 6)	sage-grouse, Gunnison (entire)	Centrocercus minimus	Threatened	20141222	Schroeder	1997	AJ	Ornithological Applications	1	1997	2.135		121	216	Added 1997 1998
45	1	Birds	FWS	Northeast (Region 5)	Knot, red ()	Calidris canutus rufa	Threatened	20150112	Burger	1997	AJ	Ornithological Applications	1	1997	2.135		121	216	Added 1997 1998
44	1	Birds	FWS	Mountain-Prairie (Region 6)	sage-grouse, Gunnison (entire)	Centrocercus minimus	Threatened	20141222	Howe	2014	AJ	Ornithological Applications	1	2014	2.135		51	180
31	2	Fishes	FWS	Southwest (Region 2)	Shiner, smalleye	Notropis buccula	Endangered	20140804	Ostrand	2001	AJ	Transactions of the American Fisheries Society	1	2001	1.861			125
31	2	Fishes	FWS	Southwest (Region 2)	Shiner, smalleye	Notropis buccula	Endangered	20140804	Ostrand	2001	AJ	Transactions of the American Fisheries Society	1	2001	1.861			125
46	1	Mammals	FWS	Great Lakes (Region 3)	Bat, Northern long-eared ()	Myotis septentrionalis	Threatened	20150504	Foster	1999	AJ	Journal of Mammalogy	1.008	1999	2.416			258
45	1	Birds	FWS	Northeast (Region 5)	Knot, red ()	Calidris canutus rufa	Threatened	20150112	Botton	1984	AJ	Estuarine Coastal and Shelf Science	1.011	1997	2.929		145	285	Added 1997 1998
29	5	Fishes	NMFS	NMFS	Sawfish, largetooth	Pristis pristis	Resolved Taxon	20140723	Blaber	1989	AJ	Estuarine Coastal and Shelf Science	1.011	1997	2.929		145	285	Added 1997 1998
25	4	Amphibians	FWS	California/Nevada (Region 8)	toad, Yosemite	Anaxyrus canorus	Threatened	20140630	Adams	2009	AJ	Journal of Herpetology	1.011	2009	1.577			189
48	1	Reptiles	FWS	Southeast (Region 4)	Snake, black pine ()	Pituophis melanoleucus lodingi	Threatened	20151105	Baxley	2009	AJ	Journal of Herpetology	1.011	2009	1.577			189
50	1	Fishes	NMFS	NMFS	coelacanth, African (Tanzanian DPS)	Latimeria chalumnae	Threatened	20160428	Tobey	2006	AJ	Ocean and Coastal Management	1.011	2006	3.284			63
57	5	Mammals	FWS	Pacific (Region 1)	Bat, Pacific sheath-tailed (American Samoa)	Emballonura semicaudata semicaudata	Endangered	20161024	Campbell	2010	AJ	Acta Chiropterologica	1.012	2010	1.073		42	82
45	1	Birds	FWS	Northeast (Region 5)	Knot, red ()	Calidris canutus rufa	Threatened	20150112	Damico	2007	AJ	Journal of Wildlife Diseases	1.013	2007	1.535			229
6	1	Fishes	FWS	Northeast (Region 5)	Darter, diamond	Crystallaria cincotta	Endangered	20130826	Pusey	2003	AJ	Marine and Freshwater Research	1.014	2003	2.07			262
42	20	Corals	NMFS	NMFS	No common name ()	Acropora globiceps	Threatened	20141485	McClanahan	1998	AJ	Environmental Conservation	1.016	1998	3.012		26	56	Added 1997 1998
41	1	Birds	FWS	California/Nevada (Region 8)	Cuckoo, yellow-billed (Western U.S. DPS)	Coccyzus americanus	Threatened	20141103	Cantu Soto	2011	AJ	Bulletin of Environmental Contamination and Toxicology	1.018	2011	2.151		266	607
14	2	Clams	FWS	Southeast (Region 4)	Pearlymussel, slabside ()	Pleuronaia dolabelloides	Endangered	20131028	Nichols	2005	AJ	Journal of Great Lakes Research	1.023	2005	2.48			103
42	20	Corals	NMFS	NMFS	No common name ()	Acropora globiceps	Threatened	20141337	Goto	2010	AJ	Island Arc	1.027	2010	1.558			74
45	1	Birds	FWS	Northeast (Region 5)	Knot, red ()	Calidris canutus rufa	Threatened	20150112	Pierce	2000	AJ	Estuaries and Coasts	1.031	2000	2.976		59	131
19	15	Insects	FWS	Pacific (Region 1)	Fly, Hawaiian picture-wing	Drosophila digressa	Endangered	20131129	Gambino	1987	AJ	Journal of Tropical Ecology	1.034	1997	1.394			48	Added 1997 1998
58	53	Birds	FWS	Pacific (Region 1)	Storm-petrel, band-rumped (USA (HI))	Oceanodroma castro	Endangered	20161031	Gambino	1987	AJ	Journal of Tropical Ecology	1.034	1997	1.394			48	Added 1997 1998
4	38	Snails	FWS	Pacific (Region 1)	Tree snail, Newcomb's	Newcombia cumingi	Endangered	20131017	Harrington	1997	AJ	Journal of Tropical Ecology	1.034	1997	1.394			48	Added 1997 1998
19	15	Insects	FWS	Pacific (Region 1)	Fly, Hawaiian picture-wing	Drosophila digressa	Endangered	20131129	Harrington	1997	AJ	Journal of Tropical Ecology	1.034	1997	1.394			48	Added 1997 1998
47	23	Mammals	FWS	Pacific (Region 1)	Bat, Pacific sheath-tailed	Emballonura semicaudata rotensis	Endangered	20160210	Harrington	1997	AJ	Journal of Tropical Ecology	1.034	1997	1.394			48	Added 1997 1998
57	5	Mammals	FWS	Pacific (Region 1)	Bat, Pacific sheath-tailed (American Samoa)	Emballonura semicaudata semicaudata	Endangered	20161024	Harrington	1997	AJ	Journal of Tropical Ecology	1.034	1997	1.394			48	Added 1997 1998
58	53	Birds	FWS	Pacific (Region 1)	Storm-petrel, band-rumped (USA (HI))	Oceanodroma castro	Endangered	20161031	Harrington	1997	AJ	Journal of Tropical Ecology	1.034	1997	1.394			48	Added 1997 1998
42	20	Corals	NMFS	NMFS	No common name ()	Acropora globiceps	Threatened	20141593	Rogers	1979	AJ	Journal of Experimental Marine Biology and Ecology	1.035	1997	2.171			396	Added 1997 1998
42	20	Corals	NMFS	NMFS	No common name ()	Acropora globiceps	Threatened	20141262	De'ath	1998	AJ	Journal of Experimental Marine Biology and Ecology	1.035	1997	2.171			396	Added 1997 1998
29	5	Fishes	NMFS	NMFS	Sawfish, largetooth	Pristis pristis	Resolved Taxon	20140723	Ruiz-Luna	2008	AJ	Ocean and Coastal Management	1.036	2008	3.284			110
51	6	Reptiles	FWS/NMFS	NMFS	Sea turtle, green (Central North Pacific DPS)	Chelonia mydas	Threatened	20160506	Fish	2008	AJ	Ocean and Coastal Management	1.036	2008	3.284			110
57	5	Mammals	FWS	Pacific (Region 1)	Bat, Pacific sheath-tailed (American Samoa)	Emballonura semicaudata semicaudata	Endangered	20161024	Palmeirim	2007	AJ	Oryx	1.037	2007	2.699			107
27	2	Reptiles	FWS	Southwest (Region 2)	gartersnake, northern Mexican	Thamnophis eques megalops	Threatened	20140708	Lyons	1998	AJ	Fisheries	1.041	1998	2.939		36	36	Added 1997 1998
31	2	Fishes	FWS	Southwest (Region 2)	Shiner, smalleye	Notropis buccula	Endangered	20140804	Meador	1998	AJ	Fisheries	1.041	1998	2.939		36	36	Added 1997 1998
9	1	Amphibians	FWS	Southwest (Region 2)	Salamander, Jemez Mountains	Plethodon neomexicanus	Endangered	20131010	Weinstein	2009	AJ	Ichthyology & Herpetology	1.044	2009	1.402		94	205
31	2	Fishes	FWS	Southwest (Region 2)	Shiner, smalleye	Notropis buccula	Endangered	20140804	Durham	2009	AJ	Ichthyology & Herpetology	1.044	2009	1.402		94	205
8	2	Amphibians	FWS	Southwest (Region 2)	Salamander, Jollyville Plateau ()	Eurycea tonkawae	Threatened	20130919	Bowles	2006	AJ	Hydrobiologia	1.049	2006	2.694			919
14	2	Clams	FWS	Southeast (Region 4)	Pearlymussel, slabside ()	Pleuronaia dolabelloides	Endangered	20131028	Vaughn	2006	AJ	Hydrobiologia	1.049	2006	2.694			919
21	2	Amphibians	FWS	Southwest (Region 2)	Salamander, Salado ()	Eurycea chisholmensis	Threatened	20140426	Bowles	2006	AJ	Hydrobiologia	1.049	2006	2.694			919
29	5	Fishes	NMFS	NMFS	Sawfish, largetooth	Pristis pristis	Resolved Taxon	20140723	Clark	2006	AJ	Marine Policy	1.05	2006	4.173			101
42	20	Corals	NMFS	NMFS	No common name ()	Acropora globiceps	Threatened	20141551	Pomeroy	2006	AJ	Marine Policy	1.05	2006	4.173			101
47	23	Mammals	FWS	Pacific (Region 1)	Bat, Pacific sheath-tailed	Emballonura semicaudata rotensis	Endangered	20160407	Nearing	2004	AJ	Journal of Soil and Water Conservation	1.054	2004	3.18			130
1	2	Mammals	NMFS	NMFS	Seal, bearded (Okhotsk DPS)	Erignathus barbatus nauticus	Threatened	20130226	Guisan	2000	AJ	Ecological Modelling	1.055	2000	2.974		201	350
2	4	Mammals	NMFS	NMFS	Seal, Ringed (Baltic subspecies)	Phoca (=Pusa) hispida botnica	Threatened	20130226	Guisan	2000	AJ	Ecological Modelling	1.055	2000	2.974		201	350
13	1	Fishes	FWS	Great Lakes (Region 3)	Sculpin, Grotto	Cottus specus	Endangered	20131025	Adams	2013	AJ	Zootaxa	1.06	2013	1.091			3213
33	4	Fishes	NMFS	NMFS	Shark, Scalloped Hammerhead (Eastern Pacific DPS)	Sphyrna lewini	Endangered	20140902	Cortés	2010	AJ	Aquatic Living Resources	1.062	2010	1.885		41	97
61	1	Clams	FWS	Southeast (Region 4)	Moccasinshell, Suwannee (Wherever found)	Medionidus walkeri	Threatened	20161107	Gagne	2001	AJ	Environmental Toxicology	1.062	2001	4.119		72	129
33	4	Fishes	NMFS	NMFS	Shark, Scalloped Hammerhead (Eastern Pacific DPS)	Sphyrna lewini	Endangered	20140902	Walsh	2009	AJ	Marine and Coastal Fisheries	1.065	2011	1.568			79	Added 2011 2012
21	2	Amphibians	FWS	Southwest (Region 2)	Salamander, Salado ()	Eurycea chisholmensis	Threatened	20140612	DeSantis	2013	AJ	Herpetologica	1.067	2013	1.676			89
[truncated: 11,293 more rows]
